# Supplementary material for: Methyl 4-isonicotinamido­benzoate monohydrate
Source: Acta Crystallogr Sect E Struct Rep Online. 2010 Jul 3;66(Pt 8):o1898. doi: 10.1107/S1600536810024979 (PMC3007520; doi:10.1107/S1600536810024979)
Supplement: Supplementary file 1 [file e-66-o1898-sup1.cif]

##############################################################################
###                                                                        ###
###        Electronic paper (Acta Crystallographica Section E)             ###
###                                                                        ###
##############################################################################
#                                                                            #
# This CIF contains the data in a paper accepted for publication in Acta     #
# Crystallographica Section E. It conforms to the requirements of Notes      #
# for Authors for Section E, and has been peer reviewed under the auspices   #
# of the IUCr Commission on Journals.                                        #
#                                                                            #
# Full details of the Crystallographic Information File format               #
# are given in the paper "The Crystallographic Information File (CIF):       #
# a New Standard Archive File for Crystallography" by S. R. Hall, F. H.      #
# Allen and I. D. Brown [Acta Cryst. (1991), A47, 655-685].                  #
#                                                                            #
# The current version of the core CIF dictionary is obtainable from          #
# ftp://ftp.iucr.org/pub/cif_core.dic. The current version number is 2.4.    #
#                                                                            #
# Software is freely available for graphical display of the structure(s) in  #
# this CIF.  For information consult the CIF home page http://www.iucr.org/  #
# cif/home.html                                                              #
#                                                                            #
# This file may be used for bona fide research purposes within the           #
# scientific community so long as proper attribution is given to the journal # 
# article from which it was obtained.                                        #
#                                                                            #
##############################################################################
                                             
data_I
_audit_creation_method     SHELXL97
_chemical_name_systematic
;
Methyl 4-isonicotinamidobenzoate monohydrate
;
_chemical_name_common     ?
_chemical_formula_moiety     'C14 H12 N2 O3, H2 O'
_chemical_formula_sum     'C14 H14 N2 O4'
_chemical_formula_iupac     'C14 H12 N2 O3, H2 O'
_chemical_formula_weight     274.27
_chemical_melting_point     ?
_symmetry_cell_setting     triclinic
_symmetry_space_group_name_H-M     'P -1'
_symmetry_space_group_name_Hall     '-P 1'
loop_
    _symmetry_equiv_pos_as_xyz
    'x, y, z'
    '-x, -y, -z'
_cell_length_a     6.8836(3)
_cell_length_b     8.8810(4)
_cell_length_c     10.9658(5)
_cell_angle_alpha     96.0620(10)
_cell_angle_beta     90.8960(10)
_cell_angle_gamma     95.8540(10)
_cell_volume     662.91(5)
_cell_formula_units_Z     2
_cell_measurement_reflns_used     4652
_cell_measurement_theta_min     2.32
_cell_measurement_theta_max     28.26
_cell_measurement_temperature     296(2)
_exptl_crystal_description     block
_exptl_crystal_colour     colourless
_exptl_crystal_size_max     0.48
_exptl_crystal_size_mid     0.37
_exptl_crystal_size_min     0.27
_exptl_crystal_density_diffrn     1.374
_exptl_crystal_density_meas     ?
_exptl_crystal_density_method     'not measured'
_exptl_crystal_F_000     288
_exptl_absorpt_coefficient_mu     0.102
_exptl_absorpt_correction_type     multi-scan
_exptl_absorpt_process_details     '(SADABS; Sheldrick, 1996)'
_exptl_absorpt_correction_T_min     0.9524
_exptl_absorpt_correction_T_max     0.9732
_exptl_special_details
;
;
_diffrn_ambient_temperature     296(2)
_diffrn_radiation_type     MoK\a
_diffrn_radiation_wavelength     0.71073
_diffrn_radiation_source     'fine-focus sealed tube'
_diffrn_radiation_monochromator     graphite
_diffrn_measurement_device_type     'Bruker SMART 1K CCD area-detector'
_diffrn_measurement_method     'thin-slice \w'
_diffrn_detector_area_resol_mean     8.192
_diffrn_reflns_number     7689
_diffrn_reflns_av_R_equivalents     0.0149
_diffrn_reflns_av_sigmaI/netI     0.0132
_diffrn_reflns_theta_min     1.87
_diffrn_reflns_theta_max     25.00
_diffrn_reflns_theta_full     25.00
_diffrn_measured_fraction_theta_max     0.992
_diffrn_measured_fraction_theta_full     0.992
_diffrn_reflns_limit_h_min     -8
_diffrn_reflns_limit_h_max     8
_diffrn_reflns_limit_k_min     -10
_diffrn_reflns_limit_k_max     10
_diffrn_reflns_limit_l_min     -13
_diffrn_reflns_limit_l_max     12
_diffrn_standards_number     0
_diffrn_standards_interval_count     ?
_diffrn_standards_interval_time     ?
_diffrn_standards_decay_%     ?
_refine_special_details
;
Refinement of <i>F</i>^2^ against ALL reflections. The weighted <i>R</i>-factor
wR and goodness of fit <i>S</i> are based on <i>F</i>^2^, conventional
<i>R</i>-factors <i>R</i> are based on <i>F</i>, with <i>F</i> set to zero for
negative <i>F</i>^2^. The threshold expression of <i>F</i>^2^ >
\s(<i>F</i>^2^) is used only for calculating <i>R</i>-factors(gt) etc. and is
not relevant to the choice of reflections for refinement. <i>R</i>-factors
based on <i>F</i>^2^ are statistically about twice as large as those based on
<i>F</i>, and <i>R</i>- factors based on ALL data will be even larger.
;
_reflns_number_total     2318
_reflns_number_gt     1968
_reflns_threshold_expression     I>2\s(I)
_refine_ls_structure_factor_coef     Fsqd
_refine_ls_matrix_type     full
_refine_ls_R_factor_all     0.0423
_refine_ls_R_factor_gt     0.0354
_refine_ls_wR_factor_gt     0.0940
_refine_ls_wR_factor_ref     0.1021
_refine_ls_goodness_of_fit_ref     1.055
_refine_ls_restrained_S_all     1.058
_refine_ls_number_reflns     2318
_refine_ls_number_parameters     181
_refine_ls_number_restraints     3
_refine_ls_hydrogen_treatment     constr
_refine_ls_weighting_scheme     calc
_refine_ls_weighting_details
         'calc w=1/[\s^2^(Fo^2^)+(0.0526P)^2^+0.1234P] where P=(Fo^2^+2Fc^2^)/3'
_atom_sites_solution_hydrogens     geom
_atom_sites_solution_primary     direct
_atom_sites_solution_secondary     difmap
_refine_ls_shift/su_max     0.000
_refine_ls_shift/su_mean     0.000
_refine_diff_density_max     0.143
_refine_diff_density_min     -0.162
_refine_ls_extinction_method     none
_refine_ls_extinction_coef     ?
loop_
    _atom_type_symbol
    _atom_type_description
    _atom_type_scat_dispersion_real
    _atom_type_scat_dispersion_imag
    _atom_type_scat_source
    'C' 'C' 0.0033 0.0016
                         'International Tables Vol C Tables 4.2.6.8 and 6.1.1.4'
    'H' 'H' 0.0000 0.0000
                         'International Tables Vol C Tables 4.2.6.8 and 6.1.1.4'
    'N' 'N' 0.0061 0.0033
                         'International Tables Vol C Tables 4.2.6.8 and 6.1.1.4'
    'O' 'O' 0.0106 0.0060
                         'International Tables Vol C Tables 4.2.6.8 and 6.1.1.4'
_computing_data_collection     'SMART (Bruker, 2007)'
_computing_cell_refinement     'SAINT (Bruker, 2007)'
_computing_data_reduction     'SAINT (Bruker, 2007)'
_computing_structure_solution     'SHELXS97 (Sheldrick, 2008)'
_computing_structure_refinement     'SHELXL97 (Sheldrick, 2008)'
_computing_molecular_graphics     'SHELXTL (Sheldrick, 2008)'
_computing_publication_material
                                  'SHELXTL (Sheldrick, 2008) and local programs'
loop_
    _atom_site_type_symbol
    _atom_site_label
    _atom_site_fract_x
    _atom_site_fract_y
    _atom_site_fract_z
    _atom_site_U_iso_or_equiv
    _atom_site_adp_type
    _atom_site_calc_flag
    _atom_site_refinement_flags
    _atom_site_occupancy
    _atom_site_disorder_assembly
    _atom_site_disorder_group
    N N1 0.02099(15) 0.81758(12) 0.39503(10) 0.0431(3) Uani d . 1 . .
    H H1A -0.0956 0.7830 0.3698 0.052 Uiso calc R 1 . .
    N N2 -0.34705(19) 0.52096(14) 0.70330(12) 0.0576(3) Uani d . 1 . .
    O O3 0.61235(16) 1.21607(13) 0.08752(10) 0.0623(3) Uani d . 1 . .
    O O2 0.33143(18) 1.24867(15) -0.00513(11) 0.0772(4) Uani d . 1 . .
    O O1 0.23987(15) 0.81573(15) 0.55168(10) 0.0713(4) Uani d . 1 . .
    O O1W 0.30526(15) 1.33795(13) -0.24537(9) 0.0662(3) Uani d D 1 . .
    H H1WA 0.4223 1.3964 -0.2516 0.099 Uiso d RD 1 . .
    H H1WB 0.3142 1.3192 -0.1677 0.099 Uiso d RD 1 . .
    C C1 0.7154(3) 1.3157(2) 0.00895(17) 0.0722(5) Uani d . 1 . .
    H H1B 0.8527 1.3251 0.0290 0.108 Uiso calc R 1 . .
    H H1C 0.6685 1.4142 0.0207 0.108 Uiso calc R 1 . .
    H H1D 0.6937 1.2740 -0.0751 0.108 Uiso calc R 1 . .
    C C2 0.4195(2) 1.19167(16) 0.07065(12) 0.0507(4) Uani d . 1 . .
    C C3 0.3244(2) 1.08944(15) 0.15573(11) 0.0440(3) Uani d . 1 . .
    C C4 0.1229(2) 1.05719(15) 0.14751(12) 0.0480(3) Uani d . 1 . .
    H H4A 0.0521 1.0974 0.0881 0.058 Uiso calc R 1 . .
    C C5 0.0271(2) 0.96663(15) 0.22619(12) 0.0462(3) Uani d . 1 . .
    H H5A -0.1079 0.9452 0.2192 0.055 Uiso calc R 1 . .
    C C6 0.13107(19) 0.90658(14) 0.31652(11) 0.0397(3) Uani d . 1 . .
    C C7 0.3329(2) 0.93699(16) 0.32434(12) 0.0467(3) Uani d . 1 . .
    H H7A 0.4041 0.8963 0.3833 0.056 Uiso calc R 1 . .
    C C8 0.4280(2) 1.02781(16) 0.24441(13) 0.0479(3) Uani d . 1 . .
    H H8A 0.5633 1.0479 0.2501 0.057 Uiso calc R 1 . .
    C C9 0.07765(19) 0.78029(15) 0.50566(12) 0.0442(3) Uani d . 1 . .
    C C10 -0.07614(19) 0.69056(14) 0.57202(11) 0.0408(3) Uani d . 1 . .
    C C11 -0.2737(2) 0.69375(16) 0.55336(12) 0.0483(3) Uani d . 1 . .
    H H11A -0.3201 0.7522 0.4959 0.058 Uiso calc R 1 . .
    C C12 -0.4020(2) 0.60887(18) 0.62121(14) 0.0573(4) Uani d . 1 . .
    H H12A -0.5351 0.6136 0.6086 0.069 Uiso calc R 1 . .
    C C13 -0.1559(2) 0.51992(17) 0.72155(14) 0.0566(4) Uani d . 1 . .
    H H13A -0.1137 0.4597 0.7790 0.068 Uiso calc R 1 . .
    C C14 -0.0171(2) 0.60287(16) 0.66023(13) 0.0515(4) Uani d . 1 . .
    H H14A 0.1151 0.6002 0.6778 0.062 Uiso calc R 1 . .
loop_
    _atom_site_aniso_label
    _atom_site_aniso_U_11
    _atom_site_aniso_U_22
    _atom_site_aniso_U_33
    _atom_site_aniso_U_12
    _atom_site_aniso_U_13
    _atom_site_aniso_U_23
    N1 0.0379(6) 0.0495(6) 0.0418(6) -0.0031(5) -0.0043(4) 0.0129(5)
    N2 0.0608(8) 0.0573(7) 0.0527(7) -0.0070(6) 0.0120(6) 0.0074(6)
    O3 0.0606(7) 0.0702(7) 0.0580(6) -0.0041(5) 0.0084(5) 0.0254(5)
    O2 0.0824(9) 0.0973(9) 0.0553(7) -0.0071(7) -0.0077(6) 0.0408(6)
    O1 0.0464(6) 0.1138(10) 0.0532(6) -0.0184(6) -0.0125(5) 0.0349(6)
    O1W 0.0574(6) 0.0887(8) 0.0504(6) -0.0217(6) -0.0132(5) 0.0287(5)
    C1 0.0783(12) 0.0701(11) 0.0688(11) -0.0096(9) 0.0164(9) 0.0245(8)
    C2 0.0648(9) 0.0515(8) 0.0351(7) -0.0004(7) 0.0007(6) 0.0076(6)
    C3 0.0542(8) 0.0438(7) 0.0331(6) 0.0004(6) 0.0002(6) 0.0052(5)
    C4 0.0552(8) 0.0509(8) 0.0383(7) 0.0027(6) -0.0103(6) 0.0115(6)
    C5 0.0428(7) 0.0516(8) 0.0441(7) 0.0010(6) -0.0069(6) 0.0097(6)
    C6 0.0432(7) 0.0388(6) 0.0369(6) 0.0018(5) -0.0015(5) 0.0053(5)
    C7 0.0429(7) 0.0545(8) 0.0457(7) 0.0061(6) -0.0028(6) 0.0183(6)
    C8 0.0420(7) 0.0565(8) 0.0461(7) 0.0018(6) 0.0008(6) 0.0134(6)
    C9 0.0410(7) 0.0512(7) 0.0401(7) 0.0001(6) -0.0036(5) 0.0090(6)
    C10 0.0428(7) 0.0423(7) 0.0365(6) 0.0013(5) 0.0017(5) 0.0034(5)
    C11 0.0458(8) 0.0580(8) 0.0414(7) 0.0048(6) -0.0005(6) 0.0076(6)
    C12 0.0429(8) 0.0741(10) 0.0522(8) -0.0028(7) 0.0048(6) 0.0027(7)
    C13 0.0642(10) 0.0536(8) 0.0553(9) 0.0076(7) 0.0097(7) 0.0193(7)
    C14 0.0473(8) 0.0592(8) 0.0513(8) 0.0093(6) 0.0046(6) 0.0180(7)
_geom_special_details
;
All esds (except the esd in the dihedral angle between two l.s. planes) are
estimated using the full covariance matrix. The cell esds are taken into
account individually in the estimation of esds in distances, angles and
torsion angles; correlations between esds in cell parameters are only used
when they are defined by crystal symmetry. An approximate (isotropic)
treatment of cell esds is used for estimating esds involving l.s. planes.
;
loop_
    _geom_bond_atom_site_label_1
    _geom_bond_atom_site_label_2
    _geom_bond_site_symmetry_2
    _geom_bond_distance
    _geom_bond_publ_flag
    N1 C9 . 1.3528(17) ?
    N1 C6 . 1.4078(16) ?
    N1 H1A . 0.8600 ?
    N2 C12 . 1.327(2) ?
    N2 C13 . 1.329(2) ?
    O3 C2 . 1.3296(18) ?
    O3 C1 . 1.4422(17) ?
    O2 C2 . 1.2043(18) ?
    O1 C9 . 1.2156(16) ?
    O1W H1WA . 0.9207 ?
    O1W H1WB . 0.8877 ?
    C1 H1B . 0.9600 ?
    C1 H1C . 0.9600 ?
    C1 H1D . 0.9600 ?
    C2 O2 1 1.2043(18) ?
    C2 C3 . 1.4833(19) ?
    C3 C4 . 1.387(2) ?
    C3 C8 . 1.3871(19) ?
    C4 C5 . 1.3721(19) ?
    C4 H4A . 0.9300 ?
    C5 C6 . 1.3946(17) ?
    C5 H5A . 0.9300 ?
    C6 C7 . 1.3879(18) ?
    C7 C8 . 1.3807(19) ?
    C7 H7A . 0.9300 ?
    C8 H8A . 0.9300 ?
    C9 C10 . 1.5032(18) ?
    C10 C11 . 1.3758(19) ?
    C10 C14 . 1.3853(19) ?
    C11 C12 . 1.380(2) ?
    C11 H11A . 0.9300 ?
    C12 H12A . 0.9300 ?
    C13 C14 . 1.375(2) ?
    C13 H13A . 0.9300 ?
    C14 H14A . 0.9300 ?
loop_
    _geom_angle_atom_site_label_1
    _geom_angle_atom_site_label_2
    _geom_angle_atom_site_label_3
    _geom_angle_site_symmetry_1
    _geom_angle_site_symmetry_3
    _geom_angle
    _geom_angle_publ_flag
    C9 N1 C6 . . 127.41(11) ?
    C9 N1 H1A . . 116.3 ?
    C6 N1 H1A . . 116.3 ?
    C12 N2 C13 . . 116.54(12) ?
    C2 O3 C1 . . 116.54(13) ?
    O2 O2 C2 1 . 0(10) ?
    H1WA O1W H1WB . . 100.2 ?
    O3 C1 H1B . . 109.5 ?
    O3 C1 H1C . . 109.5 ?
    H1B C1 H1C . . 109.5 ?
    O3 C1 H1D . . 109.5 ?
    H1B C1 H1D . . 109.5 ?
    H1C C1 H1D . . 109.5 ?
    O2 C2 O2 1 . 0.00(10) ?
    O2 C2 O3 1 . 123.17(13) ?
    O2 C2 O3 . . 123.17(13) ?
    O2 C2 C3 1 . 123.63(14) ?
    O2 C2 C3 . . 123.63(14) ?
    O3 C2 C3 . . 113.20(12) ?
    C4 C3 C8 . . 118.92(12) ?
    C4 C3 C2 . . 118.31(12) ?
    C8 C3 C2 . . 122.76(13) ?
    C5 C4 C3 . . 120.67(12) ?
    C5 C4 H4A . . 119.7 ?
    C3 C4 H4A . . 119.7 ?
    C4 C5 C6 . . 120.37(12) ?
    C4 C5 H5A . . 119.8 ?
    C6 C5 H5A . . 119.8 ?
    C7 C6 C5 . . 119.24(12) ?
    C7 C6 N1 . . 124.08(11) ?
    C5 C6 N1 . . 116.69(11) ?
    C8 C7 C6 . . 119.91(12) ?
    C8 C7 H7A . . 120.0 ?
    C6 C7 H7A . . 120.0 ?
    C7 C8 C3 . . 120.88(13) ?
    C7 C8 H8A . . 119.6 ?
    C3 C8 H8A . . 119.6 ?
    O1 C9 N1 . . 124.09(12) ?
    O1 C9 C10 . . 120.49(12) ?
    N1 C9 C10 . . 115.42(11) ?
    C11 C10 C14 . . 117.50(12) ?
    C11 C10 C9 . . 123.90(12) ?
    C14 C10 C9 . . 118.56(12) ?
    C10 C11 C12 . . 118.98(13) ?
    C10 C11 H11A . . 120.5 ?
    C12 C11 H11A . . 120.5 ?
    N2 C12 C11 . . 123.99(14) ?
    N2 C12 H12A . . 118.0 ?
    C11 C12 H12A . . 118.0 ?
    N2 C13 C14 . . 123.67(14) ?
    N2 C13 H13A . . 118.2 ?
    C14 C13 H13A . . 118.2 ?
    C13 C14 C10 . . 119.26(13) ?
    C13 C14 H14A . . 120.4 ?
    C10 C14 H14A . . 120.4 ?
loop_
    _geom_hbond_atom_site_label_D
    _geom_hbond_atom_site_label_H
    _geom_hbond_atom_site_label_A
    _geom_hbond_site_symmetry_A
    _geom_hbond_distance_DH
    _geom_hbond_distance_HA
    _geom_hbond_distance_DA
    _geom_hbond_angle_DHA
    N1 H1A O1W 2_575 0.86 2.10 2.9014(14) 155
    O1W H1WA N2 1_664 0.92 1.94 2.8510(16) 169
    O1W H1WB O2 1 0.89 1.96 2.8385(14) 172
data_global
_journal_date_recd_electronic     2010-03-23
_journal_date_accepted     2010-06-25
_journal_name_full     'Acta Crystallographica, Section E'
_journal_year     2010
_journal_volume     66
_journal_issue      8
_journal_page_first     o1898
_journal_page_last     o1898
_journal_paper_category     QO
_journal_coeditor_code     SU2171
_publ_contact_author_name     'Professor Xiao-Li Zhao'
_publ_contact_author_address
;
Shanghai Key Laboratory of Green Chemistry and Chemical Processes
Department of Chemistry
East China Normal University
3663 North Zhonagshan Road
Shanghai 200062
People's Republic of China
;
_publ_contact_author_email     'xlzhao@chem.ecnu.edu.cn'
_publ_contact_author_fax     '86-21-62233179'
_publ_contact_author_phone     '86-21-62233179'
_publ_section_title
;
Methyl 4-isonicotinamidobenzoate monohydrate
;
loop_
    _publ_author_name
    _publ_author_address
    'Yang Zhang'
;
Shanghai Key Laboratory of Green Chemistry and Chemical Processes
Department of Chemistry
East China Normal University
3663 North Zhongshan Road
Shanghai 200062
People's Republic of China
;
    'Xiao-Li Zhao'
;
Shanghai Key Laboratory of Green Chemistry and Chemical Processes
Department of Chemistry
East China Normal University
3663 North Zhongshan Road
Shanghai 200062
People's Republic of China
;
