# Supplementary material for: Methyl 4-isonicotinamido­benzoate monohydrate
Source: Acta Crystallogr Sect E Struct Rep Online. 2010 Jul 3;66(Pt 8):o1898. doi: 10.1107/S1600536810024979 (PMC3007520; doi:10.1107/S1600536810024979)
Supplement: Supplementary file 2 [file e-66-o1898-Isup2.hkl]

# 
# h,k,l, Fc-squared, Fo-squared, sigma(Fo-squared) and status flag 
# 
data_I
_shelx_title ' Z in P-1' 
_shelx_refln_list_code          4 
_shelx_F_calc_maximum      142.70 
_exptl_crystal_F_000       288.00 
_reflns_d_resolution_high  0.8409 
 
loop_ 
 _symmetry_equiv_pos_as_xyz 
 'x, y, z' 
 '-x, -y, -z' 
 
_cell_length_a     6.8836 
_cell_length_b     8.8810 
_cell_length_c    10.9658 
_cell_angle_alpha  96.062 
_cell_angle_beta   90.896 
_cell_angle_gamma  95.854 
 
_shelx_F_squared_multiplier     1.000 
 
loop_ 
 _refln_index_h 
 _refln_index_k 
 _refln_index_l 
 _refln_F_squared_calc 
 _refln_F_squared_meas 
 _refln_F_squared_sigma 
 _refln_observed_status 
   2   0   0       49.80       60.18      0.66 o 
   3   0   0     2144.22     2245.54     28.96 o 
   4   0   0      119.89      152.34      1.89 o 
   5   0   0        6.14        4.98      0.21 o 
   6   0   0        0.13        0.28      0.27 o 
   7   0   0       22.23       21.83      0.88 o 
   8   0   0        0.10       -0.15      0.41 o 
  -8   1   0        0.49        0.81      0.41 o 
  -7   1   0        9.77        8.41      0.64 o 
  -6   1   0       38.77       41.18      1.18 o 
  -5   1   0        8.75        9.83      0.22 o 
  -4   1   0       29.84       31.75      0.36 o 
  -3   1   0        1.03        0.57      0.10 o 
  -2   1   0       53.52       58.26      0.51 o 
  -1   1   0      360.29      357.94      3.87 o 
   0   1   0      316.26      326.75      3.57 o 
   1   1   0       11.44       11.42      0.16 o 
   2   1   0     1224.39     1190.50     10.38 o 
   3   1   0       25.94       22.26      0.48 o 
   4   1   0       66.45       81.04      0.83 o 
   5   1   0       25.80       28.15      0.60 o 
   6   1   0       18.64       15.10      0.44 o 
   7   1   0        0.90        1.05      0.43 o 
   8   1   0        0.18        0.60      0.41 o 
  -8   2   0        3.17        1.99      0.45 o 
  -7   2   0        7.32        6.88      0.34 o 
  -6   2   0       12.69       11.43      0.27 o 
  -5   2   0        0.86        1.59      0.13 o 
  -4   2   0      307.28      345.35      2.72 o 
  -3   2   0      345.42      358.67      2.88 o 
  -2   2   0      213.93      186.95      1.48 o 
  -1   2   0      580.66      579.23      4.46 o 
   0   2   0      370.46      383.70      3.87 o 
   1   2   0     1332.13     1346.87     13.53 o 
   2   2   0      122.00      136.60      1.23 o 
   3   2   0      114.45      108.82      1.20 o 
   4   2   0        0.50        0.55      0.12 o 
   5   2   0       46.17       48.55      0.67 o 
   6   2   0      136.99      136.98      1.59 o 
   7   2   0        5.42        4.71      0.56 o 
  -7   3   0        0.80        0.64      0.21 o 
  -6   3   0        1.35        1.81      0.16 o 
  -5   3   0       27.44       27.59      0.38 o 
  -4   3   0        2.14        2.31      0.13 o 
  -3   3   0      221.77      218.38      1.75 o 
  -2   3   0       29.62       26.89      0.30 o 
  -1   3   0       17.60       19.31      0.22 o 
   0   3   0       17.39       17.18      0.21 o 
   1   3   0       73.66       70.56      1.28 o 
   2   3   0        0.46        0.19      0.07 o 
   3   3   0        1.05        1.16      0.22 o 
   4   3   0       48.07       46.63      0.63 o 
   5   3   0      129.30      125.73      1.45 o 
   6   3   0       15.19       13.89      0.73 o 
   7   3   0       26.41       30.44      1.13 o 
  -7   4   0       18.28       17.01      0.41 o 
  -6   4   0        2.52        2.69      0.21 o 
  -5   4   0       41.08       41.07      0.55 o 
  -4   4   0        1.17        1.51      0.12 o 
  -3   4   0        2.64        2.02      0.11 o 
  -2   4   0       31.17       32.59      0.35 o 
  -1   4   0       67.20       71.55      0.63 o 
   0   4   0      160.89      159.28      1.40 o 
   1   4   0      302.34      306.41      2.39 o 
   2   4   0       25.65       24.98      0.31 o 
   3   4   0        9.03        8.55      0.25 o 
   4   4   0      133.91      128.73      1.46 o 
   5   4   0       31.70       35.54      0.57 o 
   6   4   0        0.29       -0.11      0.41 o 
   7   4   0        0.05        0.21      0.47 o 
  -7   5   0        0.14       -0.23      0.20 o 
  -6   5   0       30.31       31.88      0.53 o 
  -5   5   0      118.27      120.56      1.23 o 
  -4   5   0        2.89        3.70      0.20 o 
  -3   5   0        2.33        2.08      0.16 o 
  -2   5   0      529.53      507.08      4.36 o 
  -1   5   0        4.16        3.58      0.17 o 
   0   5   0        2.89        2.12      0.11 o 
   1   5   0       22.11       21.55      0.29 o 
   2   5   0      276.57      271.49      2.94 o 
   3   5   0       11.46       12.84      0.32 o 
   4   5   0       71.68       70.25      0.91 o 
   5   5   0      205.95      216.37      2.38 o 
   6   5   0       11.95       12.69      0.77 o 
  -7   6   0        1.15        0.46      0.23 o 
  -6   6   0       29.76       33.43      0.56 o 
  -5   6   0        2.42        2.91      0.22 o 
  -4   6   0        2.55        3.75      0.22 o 
  -3   6   0        0.16        0.13      0.16 o 
  -2   6   0        2.91        2.09      0.16 o 
  -1   6   0       30.10       33.85      0.54 o 
   0   6   0        4.42        3.92      0.15 o 
   1   6   0       46.52       45.21      0.47 o 
   2   6   0        0.49        0.18      0.16 o 
   3   6   0        0.24       -0.11      0.14 o 
   4   6   0      197.39      205.82      2.27 o 
   5   6   0        4.38        4.37      0.32 o 
   6   6   0        3.79        3.83      0.60 o 
  -6   7   0       34.90       33.93      0.59 o 
  -5   7   0        0.12        0.27      0.20 o 
  -4   7   0        7.68        7.17      0.29 o 
  -3   7   0        5.92        5.90      0.25 o 
  -2   7   0       25.18       25.40      0.42 o 
  -1   7   0       15.12       16.25      0.41 o 
   0   7   0      182.81      177.33      1.87 o 
   1   7   0        0.87        0.88      0.17 o 
   2   7   0        2.68        3.01      0.22 o 
   3   7   0       45.16       46.27      0.71 o 
   4   7   0       72.21       74.60      1.01 o 
   5   7   0       12.44       12.27      0.79 o 
  -5   8   0       13.89       13.46      0.41 o 
  -4   8   0        8.56        8.81      0.33 o 
  -3   8   0        5.32        4.77      0.27 o 
  -2   8   0        4.98        3.75      0.22 o 
  -1   8   0        6.67        6.01      0.25 o 
   0   8   0       65.62       65.27      1.00 o 
   1   8   0        5.11        4.63      0.30 o 
   2   8   0        3.23        2.76      0.27 o 
   3   8   0       41.01       45.69      0.88 o 
   4   8   0        1.16        1.10      0.23 o 
  -4   9   0        8.26        7.88      0.32 o 
  -3   9   0        0.69        1.20      0.20 o 
  -2   9   0        2.20        2.09      0.22 o 
  -1   9   0        0.59        0.62      0.18 o 
   0   9   0        1.85        2.95      0.29 o 
   1   9   0        9.46        9.65      0.46 o 
   2   9   0        1.49        0.90      0.25 o 
   3   9   0        0.05       -0.37      0.25 o 
  -3  10   0        0.00       -0.07      0.21 o 
  -2  10   0        0.94        0.99      0.33 o 
  -1  10   0        0.24       -0.04      0.20 o 
   0  10   0       22.35       21.98      0.65 o 
   1  10   0        4.64        4.78      0.38 o 
  -1 -10   1        0.00       -0.56      0.38 o 
   0 -10   1       11.37       11.07      0.50 o 
   1 -10   1       50.81       52.51      0.72 o 
   2 -10   1        0.35        0.11      0.21 o 
   3 -10   1        0.50        0.62      0.21 o 
  -3  -9   1        0.09       -0.04      0.24 o 
  -2  -9   1        0.19       -0.18      0.24 o 
  -1  -9   1       35.18       36.00      0.77 o 
   0  -9   1        5.26        4.29      0.22 o 
   1  -9   1        0.00       -0.10      0.18 o 
   2  -9   1        3.66        3.15      0.23 o 
   3  -9   1        0.06       -0.13      0.19 o 
   4  -9   1        1.29        1.70      0.24 o 
  -4  -8   1        4.81        4.56      0.58 o 
  -3  -8   1        0.28       -0.29      0.19 o 
  -2  -8   1        0.44        0.59      0.22 o 
  -1  -8   1       11.89       10.65      0.39 o 
   0  -8   1        2.14        2.28      0.21 o 
   1  -8   1        7.76        7.30      0.28 o 
   2  -8   1        0.34        0.45      0.17 o 
   3  -8   1        0.10       -0.13      0.16 o 
   4  -8   1        4.54        5.26      0.26 o 
   5  -8   1        5.89        6.25      0.29 o 
  -5  -7   1        0.19       -0.11      0.47 o 
  -4  -7   1        0.06       -0.35      0.24 o 
  -3  -7   1      113.89      121.45      1.44 o 
  -2  -7   1       15.15       14.26      0.44 o 
  -1  -7   1        0.07       -0.04      0.11 o 
   0  -7   1        2.55        1.85      0.16 o 
   1  -7   1        0.03        0.26      0.15 o 
   2  -7   1        6.43        7.45      0.29 o 
   3  -7   1       40.91       36.10      0.53 o 
   4  -7   1       66.68       69.50      0.83 o 
   5  -7   1       35.48       37.50      0.58 o 
   6  -7   1        2.15        2.43      0.25 o 
  -6  -6   1        0.09        0.00      0.47 o 
  -5  -6   1        2.22        2.10      0.51 o 
  -4  -6   1      134.28      141.80      1.63 o 
  -3  -6   1       21.11       21.41      0.43 o 
  -2  -6   1        3.07        3.13      0.18 o 
  -1  -6   1      351.54      356.44      2.80 o 
   0  -6   1       43.14       47.59      0.50 o 
   1  -6   1       26.29       29.68      0.37 o 
   2  -6   1       93.95      101.78      1.26 o 
   3  -6   1      131.62      134.22      1.32 o 
   4  -6   1       15.88       16.16      0.37 o 
   5  -6   1       10.01       11.19      0.35 o 
   6  -6   1       61.32       65.91      0.83 o 
   7  -6   1        5.00        4.26      0.28 o 
  -6  -5   1       14.38       14.36      0.84 o 
  -5  -5   1       40.87       40.82      1.29 o 
  -4  -5   1      281.42      289.17      3.06 o 
  -3  -5   1        7.43        7.32      0.25 o 
  -2  -5   1       42.32       43.66      0.44 o 
  -1  -5   1      961.71      991.37      7.56 o 
   0  -5   1       43.41       46.02      0.46 o 
   1  -5   1       14.84       18.09      0.26 o 
   2  -5   1        0.65        0.62      0.12 o 
   3  -5   1       15.40       20.08      0.30 o 
   4  -5   1        3.98        3.13      0.22 o 
   5  -5   1      114.05      116.22      1.20 o 
   6  -5   1       51.18       52.87      0.69 o 
   7  -5   1        0.59        0.31      0.21 o 
  -7  -4   1        6.75        8.56      0.73 o 
  -6  -4   1        7.35        7.38      0.62 o 
  -5  -4   1      215.36      213.84      4.30 o 
  -4  -4   1       25.98       24.40      0.43 o 
  -3  -4   1       97.84       96.83      0.93 o 
  -2  -4   1      179.92      180.85      1.45 o 
  -1  -4   1      173.36      169.85      1.50 o 
   0  -4   1       15.14       17.58      0.26 o 
   1  -4   1      325.69      313.05      2.71 o 
   2  -4   1        8.43        6.93      0.18 o 
   3  -4   1       18.44       15.94      0.26 o 
   4  -4   1       11.29       12.31      0.29 o 
   5  -4   1       71.23       73.06      0.73 o 
   6  -4   1        4.14        3.23      0.26 o 
   7  -4   1        0.94        0.94      0.22 o 
  -7  -3   1        1.18        0.62      0.49 o 
  -6  -3   1       63.71       66.79      1.73 o 
  -5  -3   1      119.58      113.98      1.32 o 
  -4  -3   1       14.65       15.97      0.42 o 
  -3  -3   1       58.82       60.59      1.00 o 
  -2  -3   1        8.33        8.54      0.17 o 
  -1  -3   1        4.58        2.42      0.08 o 
   0  -3   1      165.42      163.04      1.30 o 
   1  -3   1      878.88      799.53      6.17 o 
   2  -3   1        7.57        6.56      0.19 o 
   3  -3   1       28.12       26.83      0.43 o 
   4  -3   1      124.98      113.86      0.99 o 
   5  -3   1       74.74       78.86      0.76 o 
   6  -3   1        5.45        5.86      0.29 o 
   7  -3   1        5.66        6.53      0.33 o 
   8  -3   1        0.05        0.23      0.34 o 
  -7  -2   1        0.35        0.64      0.39 o 
  -6  -2   1       46.20       47.18      1.37 o 
  -5  -2   1      419.55      406.91      4.60 o 
  -4  -2   1       51.55       52.26      0.49 o 
  -3  -2   1       10.46        6.72      0.15 o 
  -2  -2   1      543.46      585.53      5.06 o 
  -1  -2   1      221.09      212.62      2.16 o 
   0  -2   1      210.68      200.00      2.44 o 
   1  -2   1      254.24      241.10      1.88 o 
   2  -2   1        0.03        0.03      0.06 o 
   3  -2   1      256.98      253.55      2.01 o 
   4  -2   1      236.24      249.73      2.00 o 
   5  -2   1        5.06        5.49      0.19 o 
   6  -2   1       48.38       46.41      0.53 o 
   7  -2   1       19.40       17.91      0.45 o 
   8  -2   1        2.40        3.03      0.41 o 
  -8  -1   1        7.74        7.11      0.66 o 
  -7  -1   1        0.00       -0.19      0.39 o 
  -6  -1   1      117.89      114.37      2.51 o 
  -5  -1   1       53.83       52.89      0.72 o 
  -4  -1   1       29.27       26.47      0.42 o 
  -3  -1   1        7.40        9.37      0.22 o 
  -2  -1   1       24.42       30.48      0.37 o 
  -1  -1   1       72.16       71.69      0.77 o 
   0  -1   1      897.22      856.69     11.35 o 
   1  -1   1      495.55      459.32      4.66 o 
   2  -1   1      621.95      581.04      5.95 o 
   3  -1   1       48.58       42.67      0.41 o 
   4  -1   1      182.17      196.70      1.59 o 
   5  -1   1       32.59       33.87      0.40 o 
   6  -1   1        0.39        0.62      0.32 o 
   7  -1   1        0.14        0.28      0.19 o 
   8  -1   1        4.31        4.19      0.54 o 
  -8   0   1        1.61        0.77      0.45 o 
  -7   0   1       24.64       22.00      0.90 o 
  -6   0   1       29.90       34.53      0.56 o 
  -5   0   1       11.47       10.28      0.21 o 
  -4   0   1      109.80      101.17      0.86 o 
  -3   0   1      950.04      977.02      9.34 o 
  -2   0   1       17.59       15.95      0.48 o 
  -1   0   1       57.86       62.96      0.67 o 
   0   0   1      405.70      396.99      5.07 o 
   1   0   1     7180.87     6436.27     75.43 o 
   2   0   1      334.15      325.57      2.84 o 
   3   0   1      543.72      638.38      5.51 o 
   4   0   1      252.83      293.17      2.30 o 
   5   0   1        5.60        6.30      0.26 o 
   6   0   1       12.16        9.90      0.40 o 
   7   0   1        1.83        1.41      0.21 o 
   8   0   1       10.59        7.69      0.71 o 
  -8   1   1        5.21        7.94      0.69 o 
  -7   1   1       35.79       33.11      1.09 o 
  -6   1   1        0.35        0.63      0.16 o 
  -5   1   1        1.21        1.33      0.12 o 
  -4   1   1       21.18       19.76      0.35 o 
  -3   1   1      136.44      135.53      1.10 o 
  -2   1   1       63.45       64.03      0.61 o 
  -1   1   1      576.77      584.03     17.92 o 
   1   1   1      134.30      148.44      1.89 o 
   2   1   1        2.50        2.46      0.12 o 
   3   1   1        3.97        4.28      0.13 o 
   4   1   1       91.29       93.37      0.96 o 
   5   1   1       35.09       38.29      0.58 o 
   6   1   1       64.84       55.20      0.78 o 
   7   1   1        5.19        3.85      0.26 o 
  -7   2   1        0.43        0.00      0.34 o 
  -6   2   1        8.17        8.10      0.29 o 
  -5   2   1        2.21        3.21      0.25 o 
  -4   2   1      410.20      448.36      4.52 o 
  -3   2   1       67.53       80.93      1.15 o 
  -2   2   1      204.31      179.46      1.42 o 
   0   2   1       70.15       67.74      0.86 o 
   1   2   1      192.34      222.75      2.23 o 
   2   2   1     1025.44     1084.24     10.99 o 
   3   2   1      322.20      342.88      3.52 o 
   4   2   1        2.87        2.95      0.16 o 
   5   2   1        3.01        3.14      0.19 o 
   6   2   1        2.90        4.20      0.24 o 
   7   2   1        2.32        1.24      0.45 o 
  -7   3   1       15.18       15.80      0.55 o 
  -6   3   1        0.21        0.27      0.13 o 
  -5   3   1        0.00        0.06      0.13 o 
  -4   3   1        7.29        8.58      0.21 o 
  -3   3   1        3.31        3.02      0.12 o 
  -2   3   1       45.83       43.54      0.41 o 
  -1   3   1      161.18      158.99      1.41 o 
   0   3   1        0.09        0.23      0.06 o 
   1   3   1      445.24      447.68      3.88 o 
   2   3   1      248.13      240.83      2.50 o 
   3   3   1       33.14       39.26      0.54 o 
   4   3   1      128.50      120.52      1.37 o 
   5   3   1       26.60       28.82      0.51 o 
   6   3   1        4.13        3.67      0.25 o 
   7   3   1        3.55        2.98      0.54 o 
  -7   4   1       13.74       13.88      0.39 o 
  -6   4   1        7.95        7.64      0.51 o 
  -5   4   1       17.13       19.04      0.38 o 
  -4   4   1       73.02       77.79      0.83 o 
  -3   4   1      147.06      133.72      1.13 o 
  -2   4   1      108.52      109.20      1.27 o 
  -1   4   1      197.55      189.11      1.68 o 
   0   4   1      560.75      573.66      4.40 o 
   1   4   1       97.29       90.71      0.77 o 
   2   4   1       11.26       10.96      0.20 o 
   3   4   1       34.71       34.67      0.52 o 
   4   4   1        1.99        1.60      0.21 o 
   5   4   1      221.43      216.68      2.95 o 
   6   4   1       21.95       22.10      0.47 o 
   7   4   1        1.58        0.81      0.43 o 
  -7   5   1        0.28       -0.31      0.22 o 
  -6   5   1        0.22       -0.23      0.18 o 
  -5   5   1       26.12       29.80      0.48 o 
  -4   5   1        0.21        0.12      0.15 o 
  -3   5   1        0.12        0.22      0.13 o 
  -2   5   1        0.04       -0.08      0.12 o 
  -1   5   1       84.07       74.88      0.67 o 
   0   5   1      100.73       94.51      0.82 o 
   1   5   1        8.21        8.19      0.19 o 
   2   5   1       23.16       24.23      0.51 o 
   3   5   1       25.91       25.35      0.45 o 
   4   5   1       25.58       23.74      0.45 o 
   5   5   1       11.06        9.88      0.39 o 
   6   5   1        1.18        0.41      0.64 o 
  -7   6   1        1.36        1.06      0.24 o 
  -6   6   1        8.84        9.14      0.53 o 
  -5   6   1       18.20       21.15      0.43 o 
  -4   6   1        5.39        5.87      0.25 o 
  -3   6   1       18.32       17.15      0.35 o 
  -2   6   1       22.15       24.86      0.40 o 
  -1   6   1       37.29       34.60      0.47 o 
   0   6   1       17.36       17.23      0.31 o 
   1   6   1        0.93        1.29      0.11 o 
   2   6   1       26.99       23.63      0.44 o 
   3   6   1        0.26        0.15      0.15 o 
   4   6   1        0.17       -0.15      0.28 o 
   5   6   1       50.13       48.81      0.76 o 
   6   6   1        1.21        1.16      0.45 o 
  -6   7   1       34.27       37.74      0.62 o 
  -5   7   1       32.37       35.63      0.57 o 
  -4   7   1        0.89        0.66      0.24 o 
  -3   7   1       64.96       64.27      0.76 o 
  -2   7   1        0.97        0.58      0.17 o 
  -1   7   1        1.37        1.79      0.17 o 
   0   7   1        6.29        5.96      0.24 o 
   1   7   1      136.74      128.69      1.82 o 
   2   7   1       20.98       20.59      0.42 o 
   3   7   1       36.02       37.90      0.76 o 
   4   7   1       95.18      102.41      1.29 o 
   5   7   1       15.47       16.16      0.44 o 
  -5   8   1        3.93        3.63      0.28 o 
  -4   8   1        2.72        3.30      0.24 o 
  -3   8   1        6.18        6.54      0.28 o 
  -2   8   1       13.41       12.61      0.33 o 
  -1   8   1        0.06        0.02      0.15 o 
   0   8   1        1.77        1.97      0.18 o 
   1   8   1       25.94       24.50      0.61 o 
   2   8   1        3.31        2.81      0.29 o 
   3   8   1       44.46       48.06      1.48 o 
   4   8   1       29.73       30.72      0.74 o 
  -4   9   1       11.85       12.88      0.40 o 
  -3   9   1        6.46        5.42      0.27 o 
  -2   9   1        3.00        2.57      0.23 o 
  -1   9   1       12.65       11.75      0.44 o 
   0   9   1        0.47        0.53      0.26 o 
   1   9   1        0.49        0.31      0.23 o 
   2   9   1        3.26        3.12      0.34 o 
   3   9   1       37.23       41.53      0.89 o 
  -3  10   1        0.81        0.35      0.21 o 
  -2  10   1        0.37       -0.14      0.20 o 
  -1  10   1        6.04        6.41      0.50 o 
   0  10   1        1.62        1.67      0.32 o 
   1  10   1        6.19        6.19      0.42 o 
  -1 -10   2        9.10       10.31      0.48 o 
   0 -10   2        0.00       -0.21      0.27 o 
   1 -10   2        1.08        1.49      0.22 o 
   2 -10   2       15.93       15.35      0.40 o 
   3 -10   2        0.57        0.77      0.23 o 
  -2  -9   2        0.33       -0.08      0.44 o 
  -1  -9   2       13.46       14.95      0.50 o 
   0  -9   2        0.83        1.21      0.18 o 
   1  -9   2        0.27       -0.05      0.17 o 
   2  -9   2        6.09        7.46      0.30 o 
   3  -9   2        2.01        2.72      0.23 o 
   4  -9   2        2.28        2.96      0.28 o 
  -4  -8   2        2.82        2.59      0.54 o 
  -3  -8   2        3.60        2.82      0.51 o 
  -2  -8   2        0.62       -0.10      0.22 o 
  -1  -8   2       23.99       23.77      0.40 o 
   0  -8   2       97.01       97.57      1.02 o 
   1  -8   2       11.57       12.62      0.52 o 
   2  -8   2        2.13        2.10      0.20 o 
   3  -8   2        0.26        0.37      0.18 o 
   4  -8   2        0.22        0.01      0.19 o 
   5  -8   2        6.76        5.89      0.30 o 
  -5  -7   2       11.78       11.77      0.84 o 
  -4  -7   2        0.50       -0.26      0.43 o 
  -3  -7   2        2.70        2.30      0.22 o 
  -2  -7   2       28.31       26.75      0.62 o 
  -1  -7   2       66.66       62.53      0.63 o 
   0  -7   2       17.00       18.12      0.31 o 
   1  -7   2       47.97       47.91      0.60 o 
   2  -7   2       38.24       38.48      0.70 o 
   3  -7   2       12.94       13.96      0.42 o 
   4  -7   2       13.59       14.07      0.36 o 
   5  -7   2       45.87       46.02      0.65 o 
   6  -7   2       17.39       19.78      0.46 o 
  -6  -6   2        5.01        6.23      0.68 o 
  -5  -6   2        8.76        9.67      0.69 o 
  -4  -6   2       26.88       29.13      1.07 o 
  -3  -6   2        4.04        4.84      0.30 o 
  -2  -6   2        2.68        2.40      0.13 o 
  -1  -6   2       16.27       16.71      0.30 o 
   0  -6   2       56.22       59.89      0.86 o 
   1  -6   2        5.19        4.55      0.17 o 
   2  -6   2        0.34        0.14      0.11 o 
   3  -6   2       21.25       23.25      0.40 o 
   4  -6   2        5.25        4.75      0.23 o 
   5  -6   2       29.81       29.77      0.49 o 
   6  -6   2        0.70        0.52      0.20 o 
   7  -6   2       12.17       11.35      0.40 o 
  -6  -5   2        6.14        5.42      0.58 o 
  -5  -5   2        1.32        1.14      0.47 o 
  -4  -5   2      302.03      308.06      5.95 o 
  -3  -5   2        9.83        9.89      0.28 o 
  -2  -5   2       15.73       16.08      0.24 o 
  -1  -5   2       48.59       48.95      0.53 o 
   0  -5   2      346.04      364.97      2.86 o 
   1  -5   2       18.48       22.44      0.30 o 
   2  -5   2      442.31      460.40      3.59 o 
   3  -5   2       51.31       48.89      0.52 o 
   4  -5   2       24.45       23.32      0.36 o 
   5  -5   2       17.67       20.39      0.41 o 
   6  -5   2       25.59       23.71      0.46 o 
   7  -5   2        4.36        4.41      0.26 o 
  -7  -4   2        0.68        0.51      0.49 o 
  -6  -4   2        4.91        4.82      0.54 o 
  -5  -4   2       65.51       67.36      1.71 o 
  -4  -4   2       86.48       87.15      1.29 o 
  -3  -4   2        5.83        4.07      0.14 o 
  -2  -4   2      443.96      467.23      3.61 o 
  -1  -4   2      138.11      132.72      1.09 o 
   0  -4   2      120.04      128.99      1.62 o 
   1  -4   2       72.29       80.58      0.71 o 
   2  -4   2      194.82      199.87      1.62 o 
   3  -4   2        5.14        4.38      0.21 o 
   4  -4   2        0.15        0.06      0.11 o 
   5  -4   2      102.48      103.08      0.96 o 
   6  -4   2       46.71       45.76      0.56 o 
   7  -4   2        0.72        1.09      0.19 o 
  -7  -3   2        2.02        1.03      0.51 o 
  -6  -3   2       15.22       15.99      0.79 o 
  -5  -3   2      494.31      508.01      9.50 o 
  -4  -3   2       44.59       41.54      0.47 o 
  -3  -3   2       42.97       47.20      0.44 o 
  -2  -3   2     1290.43     1413.70     12.57 o 
  -1  -3   2      106.45      101.68      0.84 o 
   0  -3   2      208.23      204.43      1.61 o 
   1  -3   2      107.50       99.09      0.83 o 
   2  -3   2      269.36      266.40      2.10 o 
   3  -3   2      207.83      210.02      1.70 o 
   4  -3   2       55.58       50.52      0.52 o 
   5  -3   2       89.67       82.73      0.80 o 
   7  -3   2       22.00       23.36      0.53 o 
  -7  -2   2        0.92        1.13      0.47 o 
  -6  -2   2       48.39       43.50      1.29 o 
  -5  -2   2       77.79       75.95      1.80 o 
  -4  -2   2        7.23        6.67      0.16 o 
  -3  -2   2       70.84       82.87      0.82 o 
  -2  -2   2      845.59      881.20      7.55 o 
  -1  -2   2       27.35       25.72      0.29 o 
   0  -2   2      808.18      810.11      7.01 o 
   1  -2   2      138.77      129.84      1.04 o 
   2  -2   2        5.10        5.98      0.15 o 
   3  -2   2       33.39       33.29      0.36 o 
   4  -2   2       11.94       10.63      0.27 o 
   5  -2   2       38.77       38.36      0.65 o 
   6  -2   2        0.97        0.84      0.19 o 
   7  -2   2       32.99       29.06      0.58 o 
   8  -2   2        1.24        1.43      0.26 o 
  -7  -1   2        3.09        2.78      0.51 o 
  -6  -1   2       57.39       53.66      1.43 o 
  -5  -1   2       89.86       86.02      1.01 o 
  -4  -1   2       35.17       31.64      0.34 o 
  -3  -1   2        7.81        7.25      0.22 o 
  -2  -1   2        2.89        3.19      0.19 o 
  -1  -1   2      750.68      736.32      9.26 o 
   0  -1   2       26.36       25.06      0.31 o 
   1  -1   2     1769.98     1795.60     28.37 o 
   2  -1   2        0.55        0.05      0.05 o 
   3  -1   2       35.92       40.66      0.40 o 
   4  -1   2      163.07      165.27      1.36 o 
   5  -1   2        4.67        4.36      0.15 o 
   6  -1   2       19.28       18.02      0.61 o 
   7  -1   2        1.41        1.15      0.22 o 
   8  -1   2        0.15        0.72      0.25 o 
  -8   0   2        4.86        5.95      0.60 o 
  -7   0   2       21.88       21.58      0.90 o 
  -6   0   2      218.24      206.48      4.13 o 
  -5   0   2        0.70        1.07      0.20 o 
  -4   0   2        5.53        5.82      0.16 o 
  -3   0   2      137.02      140.95      1.28 o 
  -2   0   2        1.58        1.20      0.07 o 
  -1   0   2      546.93      538.43      5.68 o 
   0   0   2        7.28        7.31      0.25 o 
   1   0   2      200.08      193.50      1.97 o 
   2   0   2      687.40      681.62      6.74 o 
   3   0   2      272.67      279.35      2.47 o 
   4   0   2      196.16      230.95      2.06 o 
   5   0   2       10.39        8.16      0.29 o 
   6   0   2       31.80       27.45      0.52 o 
   7   0   2       14.69       13.58      0.40 o 
   8   0   2       10.47        9.74      0.41 o 
  -8   1   2        1.80        1.31      0.45 o 
  -7   1   2       13.68       12.84      0.71 o 
  -6   1   2        3.45        2.57      0.20 o 
  -5   1   2       17.65       17.81      0.28 o 
  -4   1   2       55.02       60.45      0.63 o 
  -3   1   2       25.38       25.30      0.29 o 
  -2   1   2      630.59      615.45      5.28 o 
  -1   1   2      152.73      156.58      1.38 o 
   0   1   2      188.43      171.10      2.52 o 
   1   1   2        1.21        0.70      0.06 o 
   2   1   2      285.73      296.59      2.60 o 
   3   1   2      173.31      188.91      1.70 o 
   4   1   2       72.45       71.74      0.92 o 
   5   1   2        0.01        0.14      0.17 o 
   6   1   2        5.66        4.92      0.25 o 
   7   1   2       12.12        9.95      0.40 o 
  -7   2   2        2.03        1.35      0.33 o 
  -6   2   2        2.75        3.40      0.22 o 
  -5   2   2        9.44        9.30      0.23 o 
  -4   2   2      430.40      466.77      3.70 o 
  -3   2   2      430.07      443.72      3.43 o 
  -2   2   2      254.07      247.96      2.52 o 
  -1   2   2       25.11       26.57      0.30 o 
   0   2   2    20362.75    18398.41    162.34 o 
   1   2   2      160.22      166.87      1.69 o 
   2   2   2       42.98       46.92      0.58 o 
   3   2   2      812.78      896.44      8.98 o 
   4   2   2       15.80       17.98      0.40 o 
   5   2   2        4.35        3.88      0.21 o 
   6   2   2        4.21        4.72      0.26 o 
   7   2   2       37.25       36.54      0.92 o 
  -7   3   2        0.52        0.46      0.55 o 
  -6   3   2       10.61       10.83      0.31 o 
  -5   3   2        9.12        8.32      0.23 o 
  -4   3   2        1.17        1.34      0.17 o 
  -3   3   2       30.18       33.92      0.37 o 
  -2   3   2      345.54      361.76      2.82 o 
  -1   3   2      141.65      147.25      1.33 o 
   0   3   2      231.86      252.25      1.97 o 
   1   3   2       75.36       71.06      0.69 o 
   2   3   2       52.52       50.55      0.64 o 
   3   3   2       73.76       72.97      0.88 o 
   4   3   2        4.15        3.87      0.19 o 
   5   3   2       75.51       70.15      0.93 o 
   6   3   2        4.85        4.58      0.28 o 
   7   3   2        1.89        0.94      0.23 o 
  -7   4   2        2.53        2.36      0.49 o 
  -6   4   2        0.68        0.03      0.15 o 
  -5   4   2        9.56       10.68      0.38 o 
  -4   4   2       53.47       61.93      0.70 o 
  -3   4   2      224.53      217.53      1.96 o 
  -2   4   2      424.38      469.91      4.04 o 
  -1   4   2       17.52       22.19      0.32 o 
   0   4   2        7.67        6.73      0.16 o 
   1   4   2        3.26        2.46      0.12 o 
   2   4   2       66.74       76.01      0.86 o 
   3   4   2       11.25       10.46      0.29 o 
   4   4   2        2.47        2.71      0.21 o 
   5   4   2       28.36       29.07      0.53 o 
   6   4   2       39.24       39.35      0.66 o 
   7   4   2        1.48        2.55      0.33 o 
  -7   5   2        0.15       -0.01      0.26 o 
  -6   5   2        0.13       -0.03      0.19 o 
  -5   5   2        4.19        5.39      0.31 o 
  -4   5   2        1.66        2.11      0.19 o 
  -3   5   2       75.95       79.58      0.84 o 
  -2   5   2        7.09        7.95      0.33 o 
  -1   5   2       67.57       58.41      0.63 o 
   0   5   2        5.82        6.09      0.16 o 
   1   5   2       62.49       57.68      0.59 o 
   2   5   2        2.72        2.85      0.17 o 
   3   5   2       77.79       79.11      1.00 o 
   4   5   2       49.88       51.89      0.75 o 
   5   5   2        1.44        0.96      0.19 o 
   6   5   2       25.66       26.79      0.56 o 
  -6   6   2        1.38        0.86      0.21 o 
  -5   6   2        8.04        8.04      0.31 o 
  -4   6   2        0.10        0.02      0.27 o 
  -3   6   2       16.47       15.37      0.33 o 
  -2   6   2       23.59       19.94      0.44 o 
  -1   6   2        2.57        2.46      0.16 o 
   0   6   2       60.73       62.25      0.68 o 
   1   6   2       45.92       44.47      0.67 o 
   2   6   2       24.65       24.70      0.45 o 
   3   6   2        6.00        4.70      0.68 o 
   4   6   2       75.25       76.31      1.02 o 
   5   6   2       15.50       18.56      0.47 o 
  -6   7   2       18.33       21.59      0.48 o 
  -5   7   2       22.97       27.98      0.50 o 
  -4   7   2        1.40        1.93      0.21 o 
  -3   7   2        0.17        0.16      0.16 o 
  -2   7   2      114.20      110.68      1.13 o 
  -1   7   2       20.00       18.99      0.36 o 
   0   7   2        9.44       11.25      0.31 o 
   1   7   2       22.91       21.44      0.56 o 
   2   7   2       80.45       82.46      1.29 o 
   3   7   2        4.23        4.35      0.31 o 
   4   7   2        3.08        1.90      0.24 o 
   5   7   2       39.51       40.78      0.71 o 
  -5   8   2        0.80        0.71      0.22 o 
  -4   8   2       17.02       17.94      0.41 o 
  -3   8   2        0.80        0.61      0.19 o 
  -2   8   2        1.35        0.71      0.18 o 
  -1   8   2        2.74        2.97      0.24 o 
   0   8   2        2.04        1.15      0.26 o 
   1   8   2       12.48       11.83      0.46 o 
   2   8   2        0.10        0.20      0.25 o 
   3   8   2        5.70        6.05      0.60 o 
   4   8   2       69.48       74.47      1.28 o 
  -4   9   2        0.23       -0.11      0.20 o 
  -3   9   2        0.14        0.04      0.19 o 
  -2   9   2        1.45        1.04      0.21 o 
  -1   9   2        3.83        3.19      0.22 o 
   0   9   2       33.50       29.41      0.97 o 
   1   9   2        5.23        5.22      0.36 o 
   2   9   2        9.17       10.40      0.49 o 
   3   9   2       16.35       17.16      0.60 o 
  -2  10   2        0.40       -0.24      0.19 o 
  -1  10   2        0.15       -0.12      0.26 o 
   0  10   2       12.30       12.17      0.54 o 
  -1 -10   3       24.23       25.02      0.65 o 
   0 -10   3       16.38       18.07      0.48 o 
   1 -10   3       28.63       32.51      0.64 o 
   2 -10   3       16.67       19.32      0.45 o 
   3 -10   3        0.05       -0.18      0.21 o 
  -1  -9   3        2.84        3.09      0.59 o 
   0  -9   3       69.60       75.11      0.87 o 
   1  -9   3       68.07       73.88      0.87 o 
   2  -9   3        0.54        0.39      0.20 o 
   3  -9   3        0.01       -0.29      0.21 o 
   4  -9   3       12.15       13.57      0.39 o 
  -4  -8   3        3.78        3.28      0.53 o 
  -3  -8   3       14.31       13.31      0.81 o 
  -2  -8   3        0.41        0.62      0.18 o 
  -1  -8   3        2.18        2.87      0.21 o 
   0  -8   3        2.46        2.53      0.19 o 
   1  -8   3       82.58       80.31      0.90 o 
   2  -8   3        0.00       -0.14      0.23 o 
   3  -8   3        0.44        0.70      0.19 o 
   4  -8   3        3.42        3.64      0.24 o 
   5  -8   3        0.10       -0.09      0.20 o 
  -5  -7   3        9.86       10.27      0.77 o 
  -4  -7   3       33.66       36.92      1.26 o 
  -3  -7   3        4.80        4.34      0.49 o 
  -2  -7   3       14.33       13.80      0.36 o 
  -1  -7   3       59.30       62.47      0.90 o 
   0  -7   3        1.82        2.41      0.16 o 
   1  -7   3        0.01       -0.16      0.13 o 
   2  -7   3        0.11        0.24      0.16 o 
   3  -7   3        0.02        0.10      0.16 o 
   4  -7   3        0.39        0.34      0.18 o 
   5  -7   3       21.90       25.08      0.47 o 
   6  -7   3       20.60       22.12      0.48 o 
  -6  -6   3        0.14       -0.68      0.49 o 
  -5  -6   3        1.84        0.83      0.49 o 
  -4  -6   3        1.11        1.11      0.43 o 
  -3  -6   3        3.89        2.98      0.47 o 
  -2  -6   3        9.61        8.86      0.28 o 
  -1  -6   3       35.88       36.02      0.49 o 
   0  -6   3       22.32       20.87      0.31 o 
   1  -6   3        9.75       11.44      0.31 o 
   2  -6   3        1.57        1.29      0.13 o 
   3  -6   3        0.05       -0.03      0.12 o 
   4  -6   3       39.57       34.90      0.53 o 
   5  -6   3       32.49       33.41      0.54 o 
   6  -6   3        4.78        3.27      0.42 o 
  -6  -5   3        1.70        2.12      0.49 o 
  -5  -5   3        0.45       -0.28      0.43 o 
  -4  -5   3       11.77       11.02      0.69 o 
  -3  -5   3       57.85       66.28      0.70 o 
  -2  -5   3      336.64      332.58      2.62 o 
  -1  -5   3        0.32        0.38      0.09 o 
   0  -5   3       85.80       84.74      0.76 o 
   1  -5   3      261.33      266.13      2.13 o 
   2  -5   3       93.53       93.47      0.85 o 
   3  -5   3       27.93       28.20      0.37 o 
   4  -5   3      131.82      128.59      1.15 o 
   5  -5   3      119.96      126.36      1.16 o 
   6  -5   3       19.94       20.89      0.44 o 
   7  -5   3        0.12        0.03      0.20 o 
  -7  -4   3        7.06        8.07      0.71 o 
  -6  -4   3       18.15       19.84      0.96 o 
  -5  -4   3      117.56      125.65      2.78 o 
  -4  -4   3       49.68       55.65      1.48 o 
  -3  -4   3       47.50       40.78      0.53 o 
  -2  -4   3       13.64       12.55      0.20 o 
  -1  -4   3      553.20      631.55      5.17 o 
   0  -4   3       80.43       86.26      0.75 o 
   1  -4   3       19.14       21.46      0.43 o 
   2  -4   3      465.61      505.57      3.92 o 
   3  -4   3      336.75      349.48      2.77 o 
   4  -4   3       23.02       22.78      0.34 o 
   5  -4   3       48.79       48.38      0.56 o 
   6  -4   3      169.59      174.47      1.53 o 
   7  -4   3        0.79        0.76      0.24 o 
  -7  -3   3        7.27        7.17      0.68 o 
  -6  -3   3       20.00       20.74      0.94 o 
  -5  -3   3      153.33      153.48      3.23 o 
  -4  -3   3      353.87      339.05      3.47 o 
  -3  -3   3        2.42        2.12      0.15 o 
  -2  -3   3        6.48        8.63      0.18 o 
  -1  -3   3     3222.79     3480.22     26.61 o 
   0  -3   3       60.79       54.48      0.55 o 
   1  -3   3     1540.61     1606.74     12.41 o 
   2  -3   3        0.36        0.31      0.09 o 
   3  -3   3       38.27       39.17      0.42 o 
   4  -3   3       59.12       57.41      0.58 o 
   5  -3   3       96.50       94.61      0.89 o 
   6  -3   3       70.95       71.85      0.75 o 
   7  -3   3        3.95        4.28      0.29 o 
  -7  -2   3       40.67       47.46      1.43 o 
  -6  -2   3        0.09        0.08      0.41 o 
  -5  -2   3       47.79       48.65      0.96 o 
  -4  -2   3       92.46       95.81      1.10 o 
  -3  -2   3       41.19       39.00      0.43 o 
  -2  -2   3       93.95       98.53      0.92 o 
  -1  -2   3        7.78        8.61      0.21 o 
   0  -2   3       11.06       13.80      0.21 o 
   1  -2   3       68.88       67.32      0.59 o 
   2  -2   3       15.32       14.99      0.27 o 
   3  -2   3      267.24      261.57      2.08 o 
   4  -2   3        2.29        1.58      0.11 o 
   5  -2   3      164.63      157.80      1.35 o 
   6  -2   3        8.22        8.58      0.35 o 
   7  -2   3        3.41        3.43      0.27 o 
  -7  -1   3        2.45        2.59      0.51 o 
  -6  -1   3      163.53      177.68      3.66 o 
  -5  -1   3      178.95      179.36      2.40 o 
  -4  -1   3        6.05        7.94      0.21 o 
  -3  -1   3       60.60       68.07      0.67 o 
  -2  -1   3        9.85       13.39      0.26 o 
  -1  -1   3      662.90      621.10      5.40 o 
   0  -1   3      469.26      473.74      4.09 o 
   1  -1   3      323.47      291.85      2.26 o 
   2  -1   3      887.76      862.66     26.57 o 
   3  -1   3       36.66       37.13      0.38 o 
   4  -1   3        9.62        7.08      0.18 o 
   5  -1   3       24.36       24.40      0.52 o 
   6  -1   3        3.72        2.22      0.23 o 
   7  -1   3        6.29        5.51      0.31 o 
  -7   0   3       10.99       10.68      0.69 o 
  -6   0   3       21.15       21.38      0.55 o 
  -5   0   3       84.37       80.63      1.22 o 
  -4   0   3       19.99       20.93      0.27 o 
  -3   0   3      173.81      166.06      1.50 o 
  -2   0   3        1.19        2.52      0.09 o 
  -1   0   3      279.98      274.84      2.39 o 
   0   0   3      690.52      669.54      5.77 o 
   1   0   3      107.88      106.38      0.97 o 
   2   0   3        5.00        4.69      0.14 o 
   3   0   3      137.64      128.14      1.05 o 
   4   0   3      289.30      309.59      2.44 o 
   5   0   3        1.28        1.23      0.18 o 
   6   0   3      128.07      122.43      1.48 o 
   7   0   3        1.97        1.47      0.27 o 
  -7   1   3        0.00       -0.51      0.36 o 
  -6   1   3       97.56       96.65      1.18 o 
  -5   1   3       22.63       20.61      0.41 o 
  -4   1   3        4.01        3.35      0.13 o 
  -3   1   3       35.52       39.27      0.42 o 
  -2   1   3      278.71      287.88      3.13 o 
  -1   1   3        9.63       10.98      0.17 o 
   0   1   3     6074.47     5683.73     56.48 o 
   1   1   3      394.91      385.99      3.34 o 
   2   1   3       34.28       37.51      0.41 o 
   3   1   3      228.45      234.90      2.10 o 
   4   1   3       30.83       37.60      0.57 o 
   5   1   3       16.94       15.18      0.38 o 
   6   1   3        4.92        4.41      0.33 o 
   7   1   3        0.00       -0.17      0.24 o 
  -7   2   3       35.11       33.01      0.73 o 
  -6   2   3        0.47        0.30      0.18 o 
  -5   2   3        2.49        2.68      0.17 o 
  -4   2   3       13.08       12.79      0.26 o 
  -3   2   3      102.48      111.58      1.26 o 
  -2   2   3        0.90        0.50      0.07 o 
  -1   2   3      246.52      249.39      3.04 o 
   0   2   3      219.07      205.23      2.11 o 
   1   2   3      306.74      336.36      5.34 o 
   2   2   3        0.92        1.55      0.08 o 
   3   2   3      481.57      529.75      5.39 o 
   4   2   3       57.65       64.04      0.83 o 
   5   2   3       52.69       47.88      0.71 o 
   6   2   3       14.08       12.65      0.38 o 
   7   2   3       24.06       23.48      0.68 o 
  -7   3   3       18.34       19.25      0.83 o 
  -6   3   3        6.81        7.11      0.40 o 
  -5   3   3        6.17        5.25      0.23 o 
  -4   3   3        0.66        0.65      0.16 o 
  -3   3   3      134.89      121.48      1.02 o 
  -2   3   3       67.06       58.30      0.69 o 
  -1   3   3       72.08       69.96      0.69 o 
   0   3   3        0.49        0.08      0.07 o 
   1   3   3      313.48      324.50      3.11 o 
   2   3   3       26.89       26.95      0.47 o 
   3   3   3       88.91       96.12      1.13 o 
   4   3   3        2.14        2.51      0.19 o 
   5   3   3        4.22        3.60      0.23 o 
   6   3   3       50.25       45.15      0.73 o 
   7   3   3        0.12       -0.22      0.20 o 
  -7   4   3        2.52        2.53      0.31 o 
  -6   4   3        0.07       -0.18      0.23 o 
  -5   4   3       55.19       55.15      0.70 o 
  -4   4   3      109.00      111.03      1.59 o 
  -3   4   3      185.20      187.03      1.71 o 
  -2   4   3        0.09        0.42      0.14 o 
  -1   4   3     4217.45     4038.72     36.81 o 
   0   4   3      162.09      160.71      1.31 o 
   1   4   3       25.76       25.99      0.30 o 
   2   4   3      332.39      353.74      4.41 o 
   3   4   3       14.99       15.58      0.36 o 
   4   4   3        2.65        2.84      0.20 o 
   5   4   3        4.12        3.47      0.23 o 
   6   4   3       13.06       13.77      0.41 o 
  -7   5   3        8.33        8.39      0.47 o 
  -6   5   3        0.28       -0.19      0.12 o 
  -5   5   3        0.01        0.08      0.16 o 
  -4   5   3        0.46        0.45      0.16 o 
  -3   5   3       21.27       20.82      0.36 o 
  -2   5   3        1.56        1.77      0.15 o 
  -1   5   3      134.07      131.68      1.39 o 
   0   5   3       10.11       10.36      0.30 o 
   1   5   3       27.47       27.82      0.33 o 
   2   5   3        1.16        1.23      0.16 o 
   3   5   3        0.77        0.62      0.18 o 
   4   5   3        7.63        8.20      0.36 o 
   5   5   3        3.24        3.86      0.26 o 
   6   5   3        6.55        7.14      0.52 o 
  -6   6   3        0.70        0.09      0.22 o 
  -5   6   3        1.62        1.91      0.20 o 
  -4   6   3       46.71       45.90      0.61 o 
  -3   6   3        0.62        0.23      0.28 o 
  -2   6   3        0.04        0.15      0.14 o 
  -1   6   3       24.40       23.20      0.38 o 
   0   6   3       31.61       32.01      0.44 o 
   1   6   3        0.29       -0.12      0.17 o 
   2   6   3        0.53        0.32      0.17 o 
   3   6   3        3.66        3.74      0.54 o 
   4   6   3        5.17        5.56      0.29 o 
   5   6   3       56.00       58.47      1.36 o 
  -6   7   3        0.03        0.05      0.22 o 
  -5   7   3        2.16        2.96      0.24 o 
  -4   7   3        2.43        2.25      0.21 o 
  -3   7   3        0.39        0.12      0.16 o 
  -2   7   3       18.33       15.96      0.34 o 
  -1   7   3        5.50        5.01      0.22 o 
   0   7   3        0.62        0.22      0.16 o 
   1   7   3        1.67        0.81      0.23 o 
   2   7   3        2.50        3.01      0.28 o 
   3   7   3        1.21        0.93      0.23 o 
   4   7   3        0.61        0.87      0.64 o 
  -5   8   3        3.89        4.67      0.28 o 
  -4   8   3        6.22        7.10      0.30 o 
  -3   8   3       12.37       11.08      0.34 o 
  -2   8   3        2.76        2.96      0.22 o 
  -1   8   3       12.83       11.87      0.31 o 
   0   8   3        7.59        6.95      0.53 o 
   1   8   3        0.10        0.15      0.23 o 
   2   8   3        0.89        0.64      0.25 o 
   3   8   3        4.24        3.95      0.34 o 
  -4   9   3        0.02       -0.31      0.21 o 
  -3   9   3       23.30       23.92      0.48 o 
  -2   9   3        3.52        3.24      0.23 o 
  -1   9   3        3.98        4.36      0.60 o 
   0   9   3        6.01        4.73      0.37 o 
   1   9   3       29.65       29.42      1.34 o 
   2   9   3        3.26        3.49      0.36 o 
   0 -10   4        5.33        6.27      0.28 o 
   1 -10   4        0.00       -0.07      0.20 o 
   2 -10   4       46.80       47.49      0.96 o 
  -3  -9   4        4.15        5.09      0.62 o 
  -1  -9   4        2.33        2.48      0.23 o 
   0  -9   4       73.22       74.91      1.02 o 
   1  -9   4       97.32      100.58      1.09 o 
   2  -9   4       47.71       49.99      0.68 o 
   3  -9   4        3.11        2.67      0.24 o 
   4  -9   4        0.48       -0.05      0.19 o 
  -4  -8   4        4.67        5.42      0.66 o 
  -3  -8   4        1.86        1.28      0.51 o 
  -2  -8   4       40.31       41.59      1.28 o 
  -1  -8   4       82.03       83.11      0.82 o 
   0  -8   4       11.83       12.93      0.47 o 
   1  -8   4       13.86       14.63      0.36 o 
   2  -8   4        0.37        0.10      0.18 o 
   3  -8   4        0.53        0.42      0.19 o 
   4  -8   4        5.78        5.68      0.28 o 
   5  -8   4        0.44        0.05      0.21 o 
  -5  -7   4        4.47        4.24      0.64 o 
  -4  -7   4       19.72       18.37      0.94 o 
  -3  -7   4        1.30        0.41      0.45 o 
  -2  -7   4        5.68        5.33      0.26 o 
  -1  -7   4       87.93       91.17      0.86 o 
   0  -7   4       15.33       15.72      0.34 o 
   1  -7   4        0.07        0.05      0.14 o 
   2  -7   4        0.22        0.09      0.15 o 
   3  -7   4        6.42        5.73      0.24 o 
   4  -7   4       13.29       13.86      0.37 o 
   5  -7   4        5.75        6.55      0.30 o 
   6  -7   4        4.24        4.85      0.28 o 
  -5  -6   4        1.53        1.18      0.53 o 
  -4  -6   4        4.32        3.60      0.54 o 
  -3  -6   4       15.83       13.14      0.77 o 
  -2  -6   4        4.16        4.15      0.19 o 
  -1  -6   4        4.44        4.18      0.16 o 
   0  -6   4      205.01      194.96      1.62 o 
   1  -6   4       18.49       17.76      0.33 o 
   2  -6   4        0.05        0.27      0.12 o 
   3  -6   4        7.62        6.40      0.23 o 
   4  -6   4        7.42        6.21      0.22 o 
   5  -6   4        6.70        5.79      0.26 o 
   6  -6   4        3.23        2.29      0.23 o 
  -6  -5   4       17.73       21.45      1.03 o 
  -5  -5   4       62.00       60.81      1.67 o 
  -4  -5   4       35.94       29.88      1.03 o 
  -3  -5   4      107.22       99.17      1.16 o 
  -2  -5   4       98.18       99.75      0.88 o 
  -1  -5   4        0.19        0.20      0.10 o 
   0  -5   4       50.22       48.49      0.50 o 
   1  -5   4       12.14       10.86      0.23 o 
   2  -5   4       90.22       92.32      0.85 o 
   3  -5   4        0.24        0.01      0.12 o 
   4  -5   4       35.54       38.12      0.48 o 
   5  -5   4      114.18      116.42      1.09 o 
   6  -5   4       10.45       11.70      0.31 o 
   7  -5   4        5.32        5.70      0.36 o 
  -6  -4   4        0.00       -0.19      0.41 o 
  -5  -4   4        0.26       -0.23      0.38 o 
  -4  -4   4       83.74       81.73      1.00 o 
  -3  -4   4        7.63        8.66      0.28 o 
  -2  -4   4        2.66        3.28      0.13 o 
  -1  -4   4       20.16       21.33      0.27 o 
   0  -4   4       20.58       25.19      0.31 o 
   1  -4   4        2.80        1.33      0.20 o 
   2  -4   4        0.91        0.23      0.09 o 
   3  -4   4        0.39        0.09      0.10 o 
   4  -4   4       24.06       21.98      0.40 o 
   5  -4   4       74.75       72.93      0.74 o 
   6  -4   4        3.63        4.35      0.26 o 
   7  -4   4        7.69        7.03      0.39 o 
  -7  -3   4       25.98       31.34      1.24 o 
  -6  -3   4        8.04        8.65      0.73 o 
  -5  -3   4       25.79       23.25      0.98 o 
  -4  -3   4      350.36      356.85      3.66 o 
  -3  -3   4      273.63      267.47      3.09 o 
  -2  -3   4      142.81      152.01      1.44 o 
  -1  -3   4       14.92       10.82      0.22 o 
   0  -3   4       85.24       92.82      0.79 o 
   1  -3   4      224.10      241.68      1.92 o 
   2  -3   4      382.12      438.56      3.42 o 
   3  -3   4      108.71      105.53      0.93 o 
   4  -3   4      171.36      163.63      1.39 o 
   6  -3   4       12.64       13.73      0.45 o 
   7  -3   4        0.14        0.08      0.22 o 
  -7  -2   4       11.52       13.25      0.86 o 
  -6  -2   4       43.24       47.97      1.39 o 
  -5  -2   4       25.17       30.77      0.79 o 
  -4  -2   4      131.50      124.70      1.40 o 
  -3  -2   4       36.44       32.21      0.51 o 
  -2  -2   4      886.99      958.22      9.84 o 
  -1  -2   4      234.21      245.82      2.16 o 
   0  -2   4      336.68      352.36      2.73 o 
   1  -2   4      426.69      460.24      3.55 o 
   2  -2   4     1084.57     1140.11      9.22 o 
   3  -2   4       11.72        9.73      0.20 o 
   4  -2   4       61.30       60.38      0.64 o 
   5  -2   4      447.97      437.17      3.46 o 
   6  -2   4        0.24        0.55      0.21 o 
   7  -2   4        0.17        0.54      0.23 o 
  -7  -1   4        7.42        6.63      0.58 o 
  -6  -1   4       26.02       24.23      0.96 o 
  -5  -1   4      545.36      553.20      8.60 o 
  -4  -1   4        4.99        4.21      0.24 o 
  -3  -1   4        5.91        5.28      0.22 o 
  -2  -1   4     3490.91     3704.01     36.74 o 
  -1  -1   4      262.34      248.97      2.18 o 
   0  -1   4      317.63      328.29      4.14 o 
   1  -1   4       24.19       18.94      0.28 o 
   2  -1   4      218.48      210.44      4.05 o 
   3  -1   4        8.66       11.93      0.20 o 
   4  -1   4       44.69       42.91      0.45 o 
   5  -1   4      105.12       99.53      1.23 o 
   6  -1   4        0.01       -0.52      0.35 o 
   7  -1   4       58.31       60.71      0.92 o 
  -7   0   4        0.78        0.86      0.43 o 
  -6   0   4        2.17        1.02      0.23 o 
  -5   0   4      167.03      173.63      2.36 o 
  -4   0   4        3.76        4.11      0.20 o 
  -3   0   4        6.42        6.97      0.17 o 
  -2   0   4      450.68      470.19      4.49 o 
  -1   0   4        4.90        2.85      0.11 o 
   0   0   4      348.61      349.34      2.69 o 
   1   0   4      270.13      265.90      2.72 o 
   2   0   4      350.07      357.17      2.77 o 
   3   0   4       99.43       97.13      0.83 o 
   4   0   4       95.08       91.24      0.93 o 
   5   0   4       20.31       16.98      0.49 o 
   6   0   4        0.12        0.05      0.18 o 
   7   0   4        0.04       -0.07      0.23 o 
  -7   1   4        2.69        2.24      0.24 o 
  -6   1   4       93.70       95.18      1.46 o 
  -5   1   4       12.40       12.35      0.36 o 
  -4   1   4       53.75       51.70      0.58 o 
  -3   1   4      160.02      172.61      1.65 o 
  -2   1   4       99.11       92.21      0.98 o 
  -1   1   4      139.83      152.06      1.22 o 
   0   1   4       16.07        9.51      0.40 o 
   1   1   4        0.02        0.18      0.06 o 
   2   1   4      128.32      118.50      1.24 o 
   3   1   4        0.58        0.90      0.11 o 
   4   1   4       40.43       43.10      0.63 o 
   5   1   4        3.97        4.28      0.23 o 
   6   1   4       22.96       23.02      0.50 o 
   7   1   4        4.53        4.51      0.33 o 
  -7   2   4        3.60        2.77      0.30 o 
  -6   2   4       72.82       71.38      1.16 o 
  -5   2   4       13.83       13.73      0.43 o 
  -4   2   4        0.31        0.06      0.10 o 
  -3   2   4       28.14       26.38      0.34 o 
  -2   2   4       11.21       11.78      0.20 o 
  -1   2   4      136.76      124.98      3.22 o 
   0   2   4       59.96       53.09      0.63 o 
   1   2   4        0.22        0.21      0.06 o 
   2   2   4      136.53      127.07      1.19 o 
   3   2   4      216.22      212.59      2.28 o 
   4   2   4        0.37        1.25      0.17 o 
   5   2   4       82.61       82.04      1.08 o 
   6   2   4        0.04       -0.15      0.18 o 
   7   2   4        4.25        3.28      0.43 o 
  -7   3   4       19.25       20.15      1.26 o 
  -6   3   4        1.05        1.39      0.27 o 
  -5   3   4        0.13       -0.13      0.33 o 
  -4   3   4       24.67       26.18      0.44 o 
  -3   3   4       22.81       23.47      0.30 o 
  -2   3   4       20.26       20.03      0.34 o 
  -1   3   4     1254.17     1285.55      9.83 o 
   0   3   4      234.41      231.96      1.84 o 
   1   3   4       68.70       70.36      0.62 o 
   2   3   4       18.27       17.98      0.31 o 
   3   3   4       97.34       99.34      1.18 o 
   4   3   4        0.05        0.12      0.16 o 
   5   3   4        0.39        0.42      0.18 o 
   6   3   4       14.19       14.01      0.42 o 
  -7   4   4        2.54        3.83      0.36 o 
  -6   4   4        0.05        0.20      0.25 o 
  -5   4   4        0.46        0.45      0.18 o 
  -4   4   4       96.69       98.48      1.01 o 
  -3   4   4       43.02       41.29      0.81 o 
  -2   4   4        0.27        0.07      0.13 o 
  -1   4   4        0.36        0.19      0.11 o 
   0   4   4     1461.02     1435.95     10.99 o 
   1   4   4        0.19        0.83      0.09 o 
   2   4   4      205.32      208.77      2.25 o 
   3   4   4      130.57      133.60      1.54 o 
   4   4   4       58.75       52.60      0.76 o 
   5   4   4        0.05       -0.26      0.20 o 
   6   4   4        5.37        5.52      0.30 o 
  -7   5   4        4.12        4.23      0.39 o 
  -6   5   4        0.86        0.95      0.29 o 
  -5   5   4        0.31       -0.17      0.15 o 
  -4   5   4        9.04        8.75      0.47 o 
  -3   5   4       26.63       27.58      0.43 o 
  -2   5   4       49.73       45.28      0.56 o 
  -1   5   4        8.96        9.64      0.36 o 
   0   5   4       20.43       21.05      0.39 o 
   1   5   4        2.12        1.43      0.13 o 
   2   5   4       43.60       45.74      1.03 o 
   3   5   4        1.03        0.67      0.16 o 
   4   5   4        0.06        0.17      0.18 o 
   5   5   4       70.19       72.57      1.02 o 
   6   5   4        0.12       -0.23      0.21 o 
  -6   6   4        5.27        5.11      0.38 o 
  -5   6   4        6.99        6.15      0.27 o 
  -4   6   4       40.65       40.98      0.68 o 
  -3   6   4       19.73       18.87      0.38 o 
  -2   6   4      263.84      279.04     12.99 o 
  -1   6   4       29.00       26.28      0.41 o 
   0   6   4        5.18        4.53      0.28 o 
   1   6   4       22.65       25.83      1.49 o 
   2   6   4        1.81        2.09      0.24 o 
   3   6   4        8.20        8.39      0.31 o 
   4   6   4        0.03       -0.28      0.18 o 
   5   6   4        1.31        2.34      0.25 o 
  -5   7   4        0.07       -0.28      0.19 o 
  -4   7   4        0.03       -0.20      0.19 o 
  -3   7   4        3.32        3.75      0.23 o 
  -2   7   4       13.78       13.32      0.33 o 
  -1   7   4        5.63        4.95      0.22 o 
   0   7   4        1.54        1.68      0.26 o 
   1   7   4        0.85        0.37      0.23 o 
   2   7   4        4.06        3.57      0.31 o 
   3   7   4        1.36        1.43      0.42 o 
   4   7   4        6.35        6.71      0.41 o 
  -4   8   4        0.61        0.25      0.20 o 
  -3   8   4        0.09       -0.21      0.19 o 
  -2   8   4        6.05        5.40      0.25 o 
  -1   8   4        0.21       -0.05      0.16 o 
   0   8   4        3.13        3.85      0.54 o 
   1   8   4        3.99        3.20      0.31 o 
   2   8   4        6.75        6.25      0.94 o 
   3   8   4        0.49        0.49      0.26 o 
  -3   9   4        0.79        0.30      0.21 o 
  -2   9   4       12.75       11.40      0.34 o 
  -1   9   4        0.53        0.47      0.30 o 
   0   9   4        1.84        1.09      0.30 o 
   1   9   4        2.69        2.25      0.32 o 
   0 -10   5        1.05        0.61      0.23 o 
   1 -10   5        0.93        0.75      0.21 o 
  -2  -9   5        1.04        0.94      0.51 o 
  -1  -9   5        2.66        2.78      0.29 o 
   0  -9   5       14.10       16.68      0.38 o 
   1  -9   5       20.84       18.48      0.42 o 
   2  -9   5       31.87       31.16      0.53 o 
   3  -9   5        7.88        9.30      0.39 o 
   4  -9   5        2.17        1.52      0.24 o 
  -4  -8   5        0.01       -0.39      0.53 o 
  -3  -8   5        1.78        1.41      0.53 o 
  -2  -8   5        3.13        2.44      0.51 o 
  -1  -8   5       46.54       47.74      0.74 o 
   0  -8   5        8.24        9.43      0.32 o 
   1  -8   5      170.62      178.25      1.56 o 
   2  -8   5       59.89       61.24      0.76 o 
   3  -8   5        0.26        0.31      0.19 o 
   4  -8   5       13.92       14.52      0.39 o 
   5  -8   5        0.02        0.02      0.20 o 
  -5  -7   5        0.09        0.09      0.56 o 
  -4  -7   5        3.77        2.98      0.58 o 
  -3  -7   5       31.02       21.68      0.96 o 
  -2  -7   5       13.88       14.57      0.39 o 
  -1  -7   5      104.75      111.71      1.14 o 
   0  -7   5      332.03      336.45      2.71 o 
   1  -7   5      294.96      302.17      4.43 o 
   2  -7   5        5.46        5.24      0.31 o 
   3  -7   5        0.04       -0.02      0.14 o 
   4  -7   5       46.36       47.05      0.66 o 
   5  -7   5        6.27        4.39      0.26 o 
   6  -7   5        0.38        0.35      0.22 o 
  -5  -6   5        5.40        3.06      0.60 o 
  -4  -6   5        3.21        2.53      0.54 o 
  -3  -6   5       37.99       32.17      0.55 o 
  -2  -6   5       67.75       61.78      0.84 o 
  -1  -6   5       10.25       10.47      0.24 o 
   0  -6   5        1.10        1.21      0.14 o 
   1  -6   5        0.09        0.04      0.14 o 
   2  -6   5        4.04        3.43      0.18 o 
   3  -6   5       20.37       19.05      0.34 o 
   4  -6   5        0.10        0.61      0.14 o 
   5  -6   5        0.03       -0.21      0.21 o 
   6  -6   5        0.14       -0.18      0.24 o 
  -6  -5   5        6.05        8.97      0.75 o 
  -5  -5   5        2.55        2.59      0.49 o 
  -4  -5   5       27.23       23.37      0.98 o 
  -3  -5   5        4.65        5.74      0.28 o 
  -2  -5   5        0.15       -0.16      0.14 o 
  -1  -5   5      121.88      127.08      1.34 o 
   0  -5   5        2.64        2.84      0.14 o 
   1  -5   5       12.41       11.02      0.29 o 
   2  -5   5        1.32        1.44      0.13 o 
   3  -5   5        0.10       -0.05      0.12 o 
   4  -5   5        4.30        5.12      0.20 o 
   5  -5   5       27.67       28.38      0.43 o 
   6  -5   5       53.20       55.07      0.66 o 
  -6  -4   5        0.00       -0.08      0.47 o 
  -5  -4   5        0.02       -0.17      0.43 o 
  -4  -4   5       15.47       12.62      0.36 o 
  -3  -4   5        0.42        0.78      0.15 o 
  -2  -4   5        0.04       -0.03      0.18 o 
  -1  -4   5      143.73      150.54      1.25 o 
   0  -4   5      203.68      201.32      1.80 o 
   1  -4   5        0.86        0.07      0.10 o 
   2  -4   5       76.48       80.73      0.88 o 
   3  -4   5        0.00        0.12      0.11 o 
   4  -4   5       17.01       15.31      0.30 o 
   5  -4   5       23.49       21.78      0.37 o 
   6  -4   5        0.68        1.11      0.16 o 
   7  -4   5        2.35        2.45      0.27 o 
  -7  -3   5        6.42        8.46      0.75 o 
  -6  -3   5       17.50       16.85      0.90 o 
  -5  -3   5       21.10       19.13      0.70 o 
  -4  -3   5       34.04       30.91      0.53 o 
  -3  -3   5        2.06        2.04      0.17 o 
  -2  -3   5       39.16       44.68      0.62 o 
  -1  -3   5       51.53       60.03      1.14 o 
   0  -3   5       10.71       10.97      0.20 o 
   1  -3   5      375.35      387.21      3.03 o 
   2  -3   5       31.38       30.81      0.36 o 
   3  -3   5       41.28       44.32      0.48 o 
   4  -3   5      169.19      156.72      1.35 o 
   5  -3   5      114.79      110.93      3.35 o 
   6  -3   5       45.02       48.41      0.78 o 
   7  -3   5        0.03       -0.23      0.22 o 
  -7  -2   5        2.60        2.25      0.54 o 
  -6  -2   5        5.30        6.49      0.60 o 
  -5  -2   5      275.58      277.49      2.94 o 
  -4  -2   5       15.24       17.50      0.40 o 
  -3  -2   5        8.34        6.54      0.41 o 
  -2  -2   5      101.12      104.69      1.49 o 
  -1  -2   5      197.87      228.64      2.11 o 
   0  -2   5        5.68        4.45      0.14 o 
   1  -2   5       33.45       29.95      0.34 o 
   2  -2   5      232.99      268.76      2.14 o 
   3  -2   5        1.78        3.30      0.25 o 
   4  -2   5       55.34       51.68      0.55 o 
   5  -2   5        0.26        0.96      0.21 o 
   6  -2   5      137.36      136.79      1.66 o 
   7  -2   5        0.04       -0.03      0.34 o 
  -7  -1   5        5.17        4.04      0.58 o 
  -6  -1   5        0.03       -0.11      0.25 o 
  -5  -1   5      212.53      212.52      2.30 o 
  -4  -1   5        2.55        2.60      0.19 o 
  -3  -1   5       50.57       51.96      0.69 o 
  -2  -1   5       22.55       22.03      0.42 o 
  -1  -1   5      330.58      339.13      2.95 o 
   0  -1   5      188.82      172.65      1.56 o 
   1  -1   5     1045.82     1165.85     13.18 o 
   3  -1   5        6.16        3.93      0.17 o 
   4  -1   5      220.43      215.75      1.76 o 
   5  -1   5       29.52       32.12      0.73 o 
   6  -1   5       43.63       43.27      0.89 o 
   7  -1   5       18.95       20.03      0.52 o 
  -7   0   5        2.92        3.77      0.54 o 
  -6   0   5        0.78        0.90      0.20 o 
  -5   0   5       35.29       37.49      0.62 o 
  -4   0   5       38.47       39.72      0.60 o 
  -3   0   5      196.63      203.68      2.16 o 
  -2   0   5       86.51       94.04      0.90 o 
  -1   0   5      223.95      237.25      2.10 o 
   0   0   5        0.52        1.67      0.13 o 
   1   0   5      651.06      667.86      6.71 o 
   2   0   5       17.83       15.36      0.22 o 
   3   0   5        3.05        3.66      0.13 o 
   4   0   5      361.66      353.10      3.70 o 
   5   0   5       19.66       21.69      0.60 o 
   6   0   5        0.37        0.12      0.19 o 
   7   0   5        2.28        2.14      0.27 o 
  -7   1   5        1.50        1.68      0.45 o 
  -6   1   5      155.29      161.90      1.85 o 
  -5   1   5       31.44       35.08      0.58 o 
  -4   1   5        3.71        4.35      0.25 o 
  -3   1   5      422.75      429.76      3.74 o 
  -2   1   5       45.72       45.36      0.43 o 
  -1   1   5       44.66       38.72      0.38 o 
   0   1   5      122.67      116.78      1.51 o 
   1   1   5       22.82       20.48      0.25 o 
   2   1   5      362.15      363.43      2.83 o 
   3   1   5        4.05        4.33      0.24 o 
   4   1   5        0.34        0.13      0.16 o 
   5   1   5        0.46        0.21      0.30 o 
   6   1   5       49.33       50.02      0.80 o 
   7   1   5        3.71        3.23      0.28 o 
  -7   2   5        0.81        0.87      0.27 o 
  -6   2   5       29.52       31.62      0.99 o 
  -5   2   5       23.68       22.44      0.60 o 
  -4   2   5        8.59        8.54      0.31 o 
  -3   2   5      113.19      111.61      0.96 o 
  -2   2   5       20.94       19.10      0.25 o 
  -1   2   5       95.73       90.45      0.78 o 
   0   2   5      478.50      464.20      4.70 o 
   1   2   5        7.73        5.56      0.17 o 
   2   2   5       91.11       94.61      0.81 o 
   3   2   5        8.12        7.70      0.27 o 
   4   2   5        0.06       -0.17      0.14 o 
   5   2   5        0.72        0.88      0.22 o 
   6   2   5       14.62       13.56      0.45 o 
   7   2   5        5.05        5.84      0.51 o 
  -7   3   5        1.37        0.57      0.28 o 
  -6   3   5       19.49       20.03      0.99 o 
  -5   3   5       12.07       11.84      0.64 o 
  -4   3   5       44.44       46.34      0.66 o 
  -3   3   5        6.50       10.28      0.33 o 
  -2   3   5        6.87        8.41      0.20 o 
  -1   3   5        6.62        7.46      0.22 o 
   0   3   5      981.29      975.07     13.12 o 
   1   3   5        2.34        1.69      0.10 o 
   2   3   5       15.54       14.17      0.31 o 
   3   3   5       79.24       85.00      1.05 o 
   4   3   5        0.07       -0.22      0.14 o 
   5   3   5       35.63       36.71      0.64 o 
   6   3   5       14.35       14.59      0.63 o 
  -7   4   5       12.87       15.12      1.38 o 
  -6   4   5        2.00        2.27      0.31 o 
  -5   4   5        1.62        1.93      0.27 o 
  -4   4   5       13.33       12.70      0.34 o 
  -3   4   5        7.92        8.39      0.34 o 
  -2   4   5        4.01        4.60      0.19 o 
  -1   4   5      242.20      240.03      2.90 o 
   0   4   5        0.84        0.68      0.10 o 
   1   4   5       39.81       46.83      0.58 o 
   2   4   5        1.35        1.29      0.17 o 
   3   4   5       14.93       16.57      0.38 o 
   4   4   5        0.33        0.34      0.17 o 
   5   4   5        0.00       -0.06      0.18 o 
   6   4   5       12.36       13.24      0.68 o 
  -6   5   5        1.02        0.65      0.29 o 
  -5   5   5        1.91        1.29      0.27 o 
  -4   5   5        0.12        0.09      0.15 o 
  -3   5   5        1.63        0.54      0.15 o 
  -2   5   5       19.71       20.63      0.37 o 
  -1   5   5       76.68       76.20      0.81 o 
   0   5   5        3.93        3.15      0.18 o 
   1   5   5       27.92       27.80      0.59 o 
   2   5   5       39.39       39.60      1.15 o 
   3   5   5       15.01       15.90      0.69 o 
   4   5   5        0.02       -0.24      0.35 o 
   5   5   5       23.95       23.10      0.51 o 
  -6   6   5        0.12        0.17      0.29 o 
  -5   6   5       25.19       23.65      0.67 o 
  -4   6   5       11.32       11.27      0.32 o 
  -3   6   5       36.39       34.23      0.51 o 
  -2   6   5        1.96        1.90      0.19 o 
  -1   6   5      437.27      412.89      4.31 o 
   0   6   5       41.84       39.70      0.52 o 
   1   6   5       18.19       19.83      0.54 o 
   2   6   5       39.72       39.03      0.79 o 
   3   6   5       18.83       17.53      0.52 o 
   4   6   5        1.56        2.09      0.27 o 
   5   6   5        0.24        0.87      0.24 o 
  -5   7   5        1.00        0.85      0.25 o 
  -4   7   5        0.66        0.97      0.20 o 
  -3   7   5        7.57        5.80      0.25 o 
  -2   7   5        0.09       -0.02      0.16 o 
  -1   7   5        9.24        6.50      0.43 o 
   0   7   5        0.04       -0.09      0.23 o 
   1   7   5        7.19        6.61      0.37 o 
   2   7   5        0.00       -0.01      0.24 o 
   3   7   5        0.10        0.05      0.27 o 
   4   7   5       24.27       26.95      0.71 o 
  -4   8   5        7.97        7.45      0.32 o 
  -3   8   5       11.28        9.52      0.40 o 
  -2   8   5        0.09        0.06      0.18 o 
  -1   8   5        0.09       -0.14      0.24 o 
   0   8   5        0.52        0.85      0.25 o 
   1   8   5        0.00       -0.04      0.26 o 
   2   8   5        8.56        8.10      0.45 o 
  -2   9   5        3.96        3.11      0.24 o 
  -1   9   5        1.49        1.26      0.33 o 
   0   9   5        0.14       -0.60      0.45 o 
  -2  -9   6        0.00       -0.70      0.47 o 
  -1  -9   6        0.09        0.24      0.22 o 
   0  -9   6        5.57        6.32      0.40 o 
   1  -9   6        8.32        8.42      0.33 o 
   2  -9   6        0.18       -0.03      0.19 o 
   3  -9   6        0.10       -0.21      0.32 o 
  -3  -8   6       10.33       12.01      0.84 o 
  -2  -8   6       15.79       14.70      0.43 o 
  -1  -8   6        3.79        4.33      0.32 o 
   0  -8   6       19.85       22.06      0.50 o 
   1  -8   6        2.03        1.73      0.20 o 
   2  -8   6       58.15       56.12      0.80 o 
   3  -8   6        8.94        6.76      0.30 o 
   4  -8   6        1.57        2.69      0.24 o 
  -4  -7   6       10.72       11.99      0.84 o 
  -3  -7   6        0.01       -0.19      0.47 o 
  -2  -7   6       51.50       44.00      0.84 o 
  -1  -7   6        0.09        0.47      0.33 o 
   0  -7   6      137.10      138.57      1.24 o 
   1  -7   6      294.23      294.37      2.41 o 
   2  -7   6       31.78       31.12      0.45 o 
   3  -7   6        5.02        4.32      0.20 o 
   4  -7   6        0.71        0.89      0.20 o 
   5  -7   6       30.48       29.90      0.67 o 
  -5  -6   6        8.43       10.57      0.79 o 
  -4  -6   6        9.09        8.03      0.68 o 
  -3  -6   6       22.28       20.73      0.45 o 
  -2  -6   6       12.44       10.15      0.34 o 
  -1  -6   6      114.41      115.15      1.37 o 
   0  -6   6      308.07      313.56      2.53 o 
   1  -6   6       48.15       48.48      0.61 o 
   2  -6   6        2.22        2.35      0.17 o 
   3  -6   6       34.98       35.61      0.47 o 
   4  -6   6        0.42        0.39      0.15 o 
   5  -6   6        4.12        4.22      0.22 o 
   6  -6   6        2.67        2.66      0.24 o 
  -6  -5   6        0.00       -0.38      0.51 o 
  -5  -5   6        0.01        0.15      0.49 o 
  -4  -5   6       16.29       10.98      0.36 o 
  -3  -5   6        1.45        1.30      0.25 o 
  -2  -5   6       21.69       23.61      0.47 o 
  -1  -5   6      276.84      267.35      2.83 o 
   0  -5   6      182.13      179.73      1.50 o 
   1  -5   6        2.38        2.25      0.23 o 
   2  -5   6       14.24       14.54      0.29 o 
   3  -5   6       19.67       15.42      0.30 o 
   4  -5   6       63.14       54.51      0.62 o 
   5  -5   6       31.18       31.89      0.46 o 
   6  -5   6        8.36        7.19      0.27 o 
  -6  -4   6        0.06        0.02      0.45 o 
  -5  -4   6        0.21        0.02      0.47 o 
  -4  -4   6       54.96       47.08      0.71 o 
  -3  -4   6        0.37        0.59      0.16 o 
  -2  -4   6      142.52      129.70      1.48 o 
  -1  -4   6       42.02       47.96      0.56 o 
   0  -4   6        0.02        0.60      0.28 o 
   1  -4   6       52.32       49.28      0.52 o 
   2  -4   6       32.45       32.42      0.41 o 
   3  -4   6       22.91       26.44      0.43 o 
   4  -4   6       18.13       18.01      0.32 o 
   5  -4   6       27.99       27.24      0.41 o 
   6  -4   6        1.46        1.24      0.25 o 
  -6  -3   6        0.11       -0.19      0.43 o 
  -5  -3   6       22.07       19.27      0.44 o 
  -4  -3   6       15.41       10.43      0.37 o 
  -3  -3   6       33.66       33.19      0.54 o 
  -2  -3   6      157.07      153.91      1.70 o 
  -1  -3   6        1.20        1.57      0.12 o 
   0  -3   6       37.85       34.96      0.39 o 
   1  -3   6        6.50        5.02      0.18 o 
   2  -3   6      138.01      145.15      1.24 o 
   3  -3   6       17.82       21.15      0.32 o 
   4  -3   6       35.77       37.08      0.46 o 
   5  -3   6      254.99      248.51      2.07 o 
   6  -3   6        0.08       -0.21      0.18 o 
   7  -3   6        0.74        0.43      0.23 o 
  -7  -2   6        0.60        0.36      0.53 o 
  -6  -2   6        1.52        0.17      0.41 o 
  -5  -2   6        0.31       -0.11      0.19 o 
  -4  -2   6       95.75       87.30      1.08 o 
  -3  -2   6       14.36       13.22      0.34 o 
  -2  -2   6        0.08        0.25      0.13 o 
  -1  -2   6      565.01      542.16      4.68 o 
   0  -2   6        0.40        0.61      0.11 o 
   1  -2   6      264.24      275.24      2.19 o 
   2  -2   6       48.65       52.59      0.59 o 
   3  -2   6       16.11       15.84      0.46 o 
   4  -2   6        1.54        1.82      0.15 o 
   5  -2   6       44.91       43.80      0.70 o 
   6  -2   6        0.70        0.62      0.22 o 
   7  -2   6        0.04        0.01      0.28 o 
  -7  -1   6        0.04       -0.58      0.45 o 
  -6  -1   6        0.00        0.20      0.25 o 
  -5  -1   6        1.77        2.45      0.23 o 
  -4  -1   6       68.11       69.07      0.91 o 
  -3  -1   6       77.54       78.86      0.98 o 
  -2  -1   6        1.02        1.43      0.16 o 
  -1  -1   6        2.92        2.76      0.13 o 
   0  -1   6      146.31      157.98      1.46 o 
   1  -1   6      218.08      217.98      2.27 o 
   2  -1   6      149.41      165.79      1.80 o 
   3  -1   6       30.21       30.48      0.37 o 
   4  -1   6      314.98      308.75      2.80 o 
   5  -1   6      204.05      207.96      2.33 o 
   6  -1   6       25.66       26.81      0.56 o 
   7  -1   6        1.88        3.56      0.28 o 
  -7   0   6        6.70        7.73      0.46 o 
  -6   0   6      135.98      138.08      2.24 o 
  -5   0   6        0.00        0.39      0.21 o 
  -4   0   6       85.50       89.82      1.11 o 
  -3   0   6       34.72       37.68      0.57 o 
  -2   0   6      153.59      156.28      1.44 o 
  -1   0   6        2.96        3.88      0.12 o 
   0   0   6       24.48       23.75      0.28 o 
   1   0   6      283.88      302.67      2.39 o 
   2   0   6       30.61       36.82      0.40 o 
   3   0   6        0.10        0.03      0.09 o 
   4   0   6        0.09        0.04      0.17 o 
   5   0   6      295.57      295.65      3.97 o 
   6   0   6        0.93        1.04      0.23 o 
   7   0   6        3.26        4.22      0.31 o 
  -7   1   6        0.43       -0.02      0.34 o 
  -6   1   6       54.41       55.09      1.65 o 
  -5   1   6      126.09      127.61      1.51 o 
  -4   1   6        9.84       10.87      0.36 o 
  -3   1   6        6.24        6.69      0.29 o 
  -2   1   6      605.07      605.89      4.66 o 
  -1   1   6      113.26      113.05      0.95 o 
   0   1   6      257.30      278.89      2.43 o 
   1   1   6       43.48       42.60      0.43 o 
   2   1   6       53.45       61.75      0.70 o 
   3   1   6       51.29       53.45      0.74 o 
   4   1   6        0.05        0.47      0.21 o 
   5   1   6      115.01      115.48      1.43 o 
   6   1   6       22.97       22.92      0.53 o 
  -7   2   6        0.39        0.42      0.27 o 
  -6   2   6        0.00       -0.27      0.25 o 
  -5   2   6       82.30       86.79      1.35 o 
  -4   2   6       34.34       35.32      0.73 o 
  -3   2   6        0.28        0.04      0.16 o 
  -2   2   6        0.53        1.23      0.23 o 
  -1   2   6        3.57        2.80      0.11 o 
   0   2   6      165.78      164.74      1.35 o 
   1   2   6        1.43        1.57      0.20 o 
   2   2   6       21.82       24.76      0.45 o 
   3   2   6      108.05      106.43      1.27 o 
   4   2   6       33.76       36.08      0.61 o 
   5   2   6        0.10       -0.28      0.24 o 
   6   2   6        0.79        0.45      0.20 o 
  -7   3   6        6.20        5.91      0.87 o 
  -6   3   6       30.20       31.24      0.75 o 
  -5   3   6        4.94        5.15      0.35 o 
  -4   3   6        2.82        2.36      0.28 o 
  -3   3   6        6.90        7.98      0.27 o 
  -2   3   6       12.88       13.12      0.28 o 
  -1   3   6       30.99       35.83      0.76 o 
   0   3   6       13.48       14.11      0.30 o 
   1   3   6       43.96       41.81      0.44 o 
   2   3   6       17.17       17.74      0.46 o 
   3   3   6       38.91       38.32      0.61 o 
   4   3   6        2.07        1.55      0.20 o 
   5   3   6       17.58       17.69      0.45 o 
   6   3   6        3.97        3.88      0.30 o 
  -6   4   6       14.43       14.08      0.57 o 
  -5   4   6        8.54        9.70      0.61 o 
  -4   4   6        1.86        1.07      0.34 o 
  -3   4   6        1.00        1.36      0.17 o 
  -2   4   6        9.90        8.49      0.41 o 
  -1   4   6      109.83      104.14      1.03 o 
   0   4   6       14.46       12.10      0.27 o 
   1   4   6       44.01       48.24      0.57 o 
   2   4   6       42.45       42.34      0.63 o 
   3   4   6        0.42       -0.29      0.19 o 
   4   4   6        2.15        2.38      0.23 o 
   5   4   6       18.04       17.46      0.45 o 
  -6   5   6        0.39        0.90      0.30 o 
  -5   5   6        3.48        3.16      0.33 o 
  -4   5   6       12.76       13.71      0.51 o 
  -3   5   6        1.35        1.65      0.56 o 
  -2   5   6        0.56        0.62      0.16 o 
  -1   5   6      411.07      388.24      3.41 o 
   0   5   6        4.93        6.70      0.25 o 
   1   5   6       30.23       28.81      0.62 o 
   2   5   6       22.02       23.75      0.59 o 
   3   5   6        7.60        5.89      0.43 o 
   4   5   6       17.26       18.51      0.60 o 
   5   5   6        4.93        4.55      0.29 o 
  -5   6   6        1.60        1.19      0.31 o 
  -4   6   6       16.35       15.54      0.55 o 
  -3   6   6        8.54        8.34      0.29 o 
  -2   6   6       33.69       32.32      0.49 o 
  -1   6   6        6.02        5.30      0.27 o 
   0   6   6      167.33      160.86      2.24 o 
   1   6   6        1.02        0.91      0.25 o 
   2   6   6       16.41       15.83      0.61 o 
   3   6   6       13.46       12.43      0.69 o 
   4   6   6        2.27        2.20      0.29 o 
  -4   7   6        0.19       -0.40      0.27 o 
  -3   7   6        0.68        1.28      0.20 o 
  -2   7   6       28.16       24.83      0.45 o 
  -1   7   6        0.40        0.53      0.17 o 
   0   7   6        8.01       10.02      0.47 o 
   1   7   6        5.16        4.46      0.32 o 
   2   7   6       12.12       11.41      0.46 o 
   3   7   6        0.14        0.19      0.27 o 
  -3   8   6        0.88        0.30      0.20 o 
  -2   8   6       45.61       40.28      0.60 o 
  -1   8   6       17.06       15.50      0.56 o 
   0   8   6        0.91        0.95      0.30 o 
   1   8   6        3.64        3.94      0.50 o 
   2   8   6        1.61        1.68      0.32 o 
  -1  -9   7        0.61        0.59      0.24 o 
   0  -9   7       10.58       12.29      0.68 o 
   1  -9   7        0.01       -0.33      0.27 o 
   2  -9   7        0.18        0.01      0.20 o 
  -3  -8   7        0.25       -0.32      0.51 o 
  -2  -8   7        5.79        6.26      0.32 o 
  -1  -8   7        3.62        4.34      0.29 o 
   0  -8   7        1.10        1.18      0.23 o 
   1  -8   7        0.04        0.00      0.16 o 
   2  -8   7        0.86        1.17      0.21 o 
   3  -8   7        3.31        2.74      0.24 o 
   4  -8   7        0.33        0.32      0.21 o 
  -4  -7   7        0.00        0.02      0.45 o 
  -3  -7   7        1.52        1.74      0.24 o 
  -2  -7   7        4.54        3.83      0.27 o 
  -1  -7   7        2.87        2.87      0.25 o 
   0  -7   7       45.72       45.74      0.74 o 
   1  -7   7       20.51       21.05      0.37 o 
   2  -7   7        7.38        7.69      0.28 o 
   3  -7   7       52.63       51.76      0.62 o 
   4  -7   7       13.72       11.63      0.32 o 
   5  -7   7        7.00        7.71      0.32 o 
  -5  -6   7        0.09        0.19      0.47 o 
  -4  -6   7       17.16       16.76      0.94 o 
  -3  -6   7       24.02       19.83      0.47 o 
  -2  -6   7        6.47        6.22      0.30 o 
  -1  -6   7      149.08      151.23      1.75 o 
   0  -6   7        0.42        0.70      0.26 o 
   1  -6   7      194.57      195.10      1.67 o 
   2  -6   7       64.43       58.72      0.65 o 
   3  -6   7        3.63        4.18      0.20 o 
   4  -6   7       41.04       37.21      0.51 o 
   5  -6   7        0.07       -0.13      0.16 o 
  -5  -5   7        4.70        5.31      0.60 o 
  -4  -5   7        2.13        2.68      0.23 o 
  -3  -5   7      113.49       84.57      1.10 o 
  -2  -5   7       13.46       12.53      0.38 o 
  -1  -5   7      243.84      245.30      2.65 o 
   0  -5   7      852.80      858.13      7.40 o 
   1  -5   7      463.01      466.31      3.69 o 
   2  -5   7        6.05        4.84      0.20 o 
   3  -5   7       26.68       26.27      0.42 o 
   4  -5   7       76.94       70.22      0.74 o 
   5  -5   7        0.00        0.07      0.15 o 
   6  -5   7        1.56        2.73      0.24 o 
  -6  -4   7       14.50       17.53      0.99 o 
  -5  -4   7       34.65       29.15      0.72 o 
  -4  -4   7       22.31       18.79      0.45 o 
  -3  -4   7        2.69        2.83      0.23 o 
  -2  -4   7      178.70      166.34      1.87 o 
  -1  -4   7      178.39      164.51      1.84 o 
   0  -4   7        0.00        0.11      0.12 o 
   1  -4   7        0.10        0.19      0.12 o 
   2  -4   7       14.10       13.45      0.27 o 
   3  -4   7       12.21        9.67      0.26 o 
   4  -4   7        1.39        0.60      0.15 o 
   5  -4   7        0.51        0.17      0.14 o 
   6  -4   7        0.51        0.99      0.25 o 
  -6  -3   7        2.87        4.47      0.62 o 
  -5  -3   7        1.24        0.83      0.20 o 
  -4  -3   7       30.21       23.83      0.49 o 
  -3  -3   7        0.01        0.09      0.16 o 
  -2  -3   7       20.59       17.67      0.41 o 
  -1  -3   7       33.70       33.90      0.56 o 
   0  -3   7       10.24        9.47      0.23 o 
   1  -3   7       82.20       78.45      1.02 o 
   2  -3   7       21.51       20.15      0.31 o 
   3  -3   7       40.87       32.55      0.42 o 
   4  -3   7       87.83       84.76      0.83 o 
   5  -3   7       33.17       31.54      0.60 o 
   6  -3   7       14.41       15.65      0.52 o 
  -6  -2   7        0.06        0.03      0.21 o 
  -5  -2   7       26.80       24.79      0.53 o 
  -4  -2   7       31.57       27.59      0.52 o 
  -3  -2   7      113.04      105.30      1.27 o 
  -2  -2   7      180.78      176.75      1.94 o 
  -1  -2   7        0.00       -0.15      0.12 o 
   0  -2   7       20.52       17.54      0.26 o 
   1  -2   7        0.93        2.50      0.14 o 
   2  -2   7        0.27       -0.03      0.11 o 
   3  -2   7       10.39       10.58      0.23 o 
   4  -2   7       41.33       40.09      0.53 o 
   5  -2   7       11.71        9.77      0.37 o 
   6  -2   7        8.38       10.43      0.51 o 
  -6  -1   7        3.13        2.51      0.27 o 
  -5  -1   7       34.16       33.84      0.62 o 
  -4  -1   7        9.90        9.23      0.46 o 
  -3  -1   7        0.40        0.11      0.16 o 
  -2  -1   7       11.59       12.16      0.34 o 
  -1  -1   7       23.68       24.76      0.35 o 
   0  -1   7       25.66       24.79      0.42 o 
   1  -1   7      185.78      189.05      2.02 o 
   2  -1   7       62.10       60.62      0.67 o 
   3  -1   7       65.31       63.36      0.64 o 
   4  -1   7      317.78      303.85      3.25 o 
   5  -1   7        1.64        2.75      0.26 o 
   6  -1   7        4.26        4.80      0.31 o 
  -6   0   7        0.00       -0.26      0.22 o 
  -5   0   7      237.93      239.18      2.85 o 
  -4   0   7       26.13       25.58      0.52 o 
  -3   0   7        6.41        7.48      0.32 o 
  -2   0   7      540.65      519.91      5.25 o 
  -1   0   7       67.57       68.63      0.63 o 
   0   0   7       79.38       74.09      0.68 o 
   1   0   7       28.60       27.60      0.34 o 
   2   0   7      147.68      152.13      1.28 o 
   3   0   7        1.96        1.74      0.13 o 
   4   0   7       58.40       61.57      0.87 o 
   5   0   7        0.13        0.35      0.46 o 
   6   0   7       43.37       43.08      0.75 o 
  -6   1   7        3.07        4.67      0.53 o 
  -5   1   7       37.12       38.94      0.82 o 
  -4   1   7        2.13        2.24      0.22 o 
  -3   1   7        0.57        1.13      0.18 o 
  -2   1   7       27.99       28.35      0.48 o 
  -1   1   7        0.07        0.18      0.08 o 
   0   1   7      176.04      160.61      1.33 o 
   1   1   7      154.36      151.76      5.77 o 
   2   1   7        3.75        5.50      0.18 o 
   3   1   7      192.36      183.05      2.04 o 
   4   1   7      246.06      251.34      2.75 o 
   5   1   7       59.66       61.14      0.91 o 
   6   1   7        1.44        0.73      0.24 o 
  -6   2   7        8.01        8.47      0.62 o 
  -5   2   7       34.15       35.76      0.78 o 
  -4   2   7       10.13        9.97      0.72 o 
  -3   2   7       13.54       12.71      0.47 o 
  -2   2   7        8.20        8.06      0.24 o 
  -1   2   7        2.74        2.64      0.12 o 
   0   2   7       43.87       43.86      2.52 o 
   1   2   7       53.42       54.42      0.59 o 
   2   2   7       10.82        9.49      0.30 o 
   3   2   7        7.49        6.95      0.30 o 
   4   2   7      228.65      237.17      3.14 o 
   5   2   7        0.77        0.52      0.22 o 
   6   2   7        0.46        0.32      0.22 o 
  -6   3   7       51.97       55.12      1.50 o 
  -5   3   7       24.49       29.03      0.73 o 
  -4   3   7        0.02        0.28      0.23 o 
  -3   3   7      121.35      112.85      1.65 o 
  -2   3   7       12.22       13.82      0.29 o 
  -1   3   7        6.04        6.39      0.23 o 
   0   3   7       26.41       25.76      0.43 o 
   1   3   7       15.43       15.25      0.27 o 
   2   3   7        3.62        3.26      0.19 o 
   3   3   7       12.20       10.93      0.64 o 
   4   3   7       40.28       42.72      0.74 o 
   5   3   7        8.54        9.27      0.38 o 
  -6   4   7       14.66       17.22      0.62 o 
  -5   4   7       16.15       14.79      0.75 o 
  -4   4   7        0.00       -0.08      0.41 o 
  -3   4   7        1.96        1.70      0.26 o 
  -2   4   7        0.01       -0.20      0.13 o 
  -1   4   7       12.65       13.57      0.30 o 
   0   4   7       13.78       12.17      0.33 o 
   1   4   7        0.39        0.24      0.21 o 
   2   4   7        6.77        6.09      0.28 o 
   3   4   7        2.68        2.10      0.22 o 
   4   4   7        0.01       -0.14      0.32 o 
   5   4   7        0.05       -0.14      0.18 o 
  -5   5   7        0.11        0.43      0.27 o 
  -4   5   7        7.30        7.65      0.44 o 
  -3   5   7        2.32        3.76      0.23 o 
  -2   5   7        4.36        4.45      0.25 o 
  -1   5   7        5.21        3.42      0.22 o 
   0   5   7       89.25       86.55      1.07 o 
   1   5   7        3.46        4.19      0.37 o 
   2   5   7       11.79       11.19      0.45 o 
   3   5   7        6.06        4.53      0.32 o 
   4   5   7        7.13        6.46      0.32 o 
  -5   6   7        0.15        0.44      0.30 o 
  -4   6   7        0.30        0.58      0.38 o 
  -3   6   7        0.15        0.01      0.18 o 
  -2   6   7        1.23        1.58      0.20 o 
  -1   6   7       51.29       46.24      0.61 o 
   0   6   7        5.55        6.08      0.36 o 
   1   6   7        0.08        0.30      0.23 o 
   2   6   7        4.14        4.44      0.32 o 
   3   6   7        3.54        2.99      0.37 o 
  -4   7   7        1.21        0.94      0.31 o 
  -3   7   7        0.20        0.22      0.20 o 
  -2   7   7       32.82       28.37      0.49 o 
  -1   7   7        7.22        9.71      0.51 o 
   0   7   7        5.66        5.33      0.38 o 
   1   7   7        0.19        0.36      0.27 o 
   2   7   7        7.21        8.03      0.43 o 
  -2   8   7        3.07        2.67      0.24 o 
  -1   8   7       55.80       49.02      1.96 o 
   0   8   7        3.50        2.77      0.50 o 
  -2  -8   8        0.05        0.47      0.35 o 
  -1  -8   8        3.02        3.52      0.29 o 
   0  -8   8        4.25        4.96      0.31 o 
   1  -8   8       13.40       16.79      0.48 o 
   2  -8   8        1.50        1.28      0.19 o 
   3  -8   8       13.98       14.10      0.36 o 
  -3  -7   8        2.24        3.21      0.28 o 
  -2  -7   8        0.09       -0.37      0.25 o 
  -1  -7   8        2.92        3.31      0.27 o 
   0  -7   8        8.26        8.60      0.58 o 
   1  -7   8        0.81        0.87      0.22 o 
   2  -7   8        1.84        1.85      0.19 o 
   3  -7   8        0.04        0.07      0.17 o 
   4  -7   8       13.50       11.33      0.33 o 
  -4  -6   8        3.11        3.49      0.35 o 
  -3  -6   8        0.00        0.03      0.19 o 
  -2  -6   8       33.09       29.93      0.59 o 
  -1  -6   8        3.01        3.59      0.26 o 
   0  -6   8       34.62       36.10      0.64 o 
   1  -6   8       49.44       53.60      0.62 o 
   2  -6   8       39.51       38.25      0.51 o 
   3  -6   8        4.67        3.67      0.21 o 
   4  -6   8        0.26        0.38      0.16 o 
   5  -6   8        6.13        3.27      0.22 o 
  -5  -5   8        2.38        1.26      0.58 o 
  -4  -5   8       10.70       10.84      0.39 o 
  -3  -5   8        6.72        5.53      0.29 o 
  -2  -5   8       33.21       28.00      0.55 o 
  -1  -5   8       38.41       37.16      0.63 o 
   0  -5   8      118.07      123.06      1.61 o 
   1  -5   8      152.58      150.12      1.33 o 
   2  -5   8       10.27        9.29      0.28 o 
   3  -5   8       39.72       36.93      0.49 o 
   4  -5   8        3.54        3.73      0.20 o 
   5  -5   8       25.61       24.10      0.42 o 
  -5  -4   8        1.23        0.67      0.23 o 
  -4  -4   8        1.18        1.52      0.35 o 
  -3  -4   8        0.29        0.17      0.18 o 
  -2  -4   8       66.97       60.45      0.86 o 
  -1  -4   8       80.94       82.52      1.07 o 
   0  -4   8      354.46      354.53      3.72 o 
   1  -4   8       62.44       61.94      0.65 o 
   2  -4   8        0.07       -0.05      0.13 o 
   3  -4   8       79.80       71.63      0.74 o 
   4  -4   8        1.27        1.21      0.16 o 
   5  -4   8        9.16        9.25      0.29 o 
   6  -4   8        0.38        0.41      0.22 o 
  -6  -3   8        0.04        0.08      0.45 o 
  -5  -3   8        0.31        0.62      0.22 o 
  -4  -3   8       44.17       35.07      0.63 o 
  -3  -3   8        0.58        0.36      0.21 o 
  -2  -3   8      105.66      103.99      1.27 o 
  -1  -3   8      593.77      610.08      6.19 o 
   0  -3   8      535.83      518.35      5.29 o 
   1  -3   8        4.64        4.01      0.16 o 
   2  -3   8       29.98       27.15      0.38 o 
   3  -3   8       79.22       68.61      0.71 o 
   4  -3   8       14.40       12.74      0.29 o 
   5  -3   8        5.07        4.62      0.29 o 
   6  -3   8        0.38        0.21      0.23 o 
  -6  -2   8       13.89       14.30      0.83 o 
  -5  -2   8        1.81        1.01      0.23 o 
  -4  -2   8        0.21       -0.13      0.19 o 
  -3  -2   8       33.82       32.28      0.58 o 
  -2  -2   8        0.08        0.39      0.17 o 
  -1  -2   8        2.59        2.96      0.20 o 
   0  -2   8        7.56        7.63      0.21 o 
   1  -2   8       13.65       12.53      0.28 o 
   2  -2   8       52.08       52.43      0.56 o 
   3  -2   8       30.23       32.16      0.42 o 
   4  -2   8       12.68       12.22      0.30 o 
   5  -2   8       34.80       33.85      0.64 o 
   6  -2   8        0.00        0.39      0.21 o 
  -6  -1   8        0.03        0.00      0.25 o 
  -5  -1   8        6.89        6.40      0.33 o 
  -4  -1   8        7.61        6.65      0.32 o 
  -3  -1   8        0.11       -0.03      0.18 o 
  -2  -1   8       82.62       78.96      1.01 o 
  -1  -1   8        7.82        6.07      0.28 o 
   0  -1   8       56.19       55.86      0.67 o 
   1  -1   8       93.76       90.33      0.94 o 
   2  -1   8       22.31       24.07      0.38 o 
   3  -1   8       35.44       29.80      0.39 o 
   4  -1   8       14.56       14.44      0.40 o 
   5  -1   8       71.35       75.52      1.06 o 
   6  -1   8        0.01        0.19      0.30 o 
  -6   0   8        0.45        0.43      0.32 o 
  -5   0   8        9.84       10.29      0.41 o 
  -4   0   8        1.84        1.57      0.22 o 
  -3   0   8       44.97       44.67      0.69 o 
  -2   0   8       19.43       24.52      0.47 o 
  -1   0   8       46.07       43.51      0.64 o 
   0   0   8        6.05        5.31      0.17 o 
   1   0   8       83.27       84.59      1.03 o 
   2   0   8        7.60        7.16      0.21 o 
   3   0   8        5.35        5.11      0.26 o 
   4   0   8        1.31        1.51      0.20 o 
   5   0   8        5.43        5.41      0.37 o 
   6   0   8        2.34        2.28      0.26 o 
  -6   1   8        4.52        4.09      0.56 o 
  -5   1   8        1.35        1.79      0.32 o 
  -4   1   8        6.77        7.74      0.43 o 
  -3   1   8        0.87        1.26      0.43 o 
  -2   1   8       14.53       13.62      0.43 o 
  -1   1   8       32.56       31.56      0.49 o 
   0   1   8       13.72       14.01      0.24 o 
   1   1   8        3.36        3.16      0.27 o 
   2   1   8      147.11      143.64      1.23 o 
   3   1   8       69.51       68.97      1.70 o 
   4   1   8       22.39       26.43      0.53 o 
   5   1   8       82.54       84.28      1.45 o 
   6   1   8        0.18        0.13      0.41 o 
  -6   2   8      107.89      114.37      1.78 o 
  -5   2   8        0.01        0.77      0.43 o 
  -4   2   8        3.78        3.92      0.35 o 
  -3   2   8      120.26      121.25      1.75 o 
  -2   2   8       57.18       54.56      0.94 o 
  -1   2   8        4.74        5.45      0.19 o 
   0   2   8        0.10        0.11      0.07 o 
   1   2   8       83.12       85.76      0.87 o 
   2   2   8        1.30        1.72      0.28 o 
   3   2   8        2.67        2.42      0.21 o 
   4   2   8       11.52       10.33      0.38 o 
   5   2   8       86.94       85.80      1.19 o 
  -6   3   8       14.60       16.05      0.63 o 
  -5   3   8       16.32       18.68      0.61 o 
  -4   3   8        0.62        0.41      0.39 o 
  -3   3   8        8.42        9.20      0.46 o 
  -2   3   8       21.23       18.16      0.54 o 
  -1   3   8       35.70       33.97      0.50 o 
   0   3   8       19.38       18.74      0.47 o 
   1   3   8       35.95       36.24      0.49 o 
   2   3   8       20.55       19.94      0.56 o 
   3   3   8       52.82       57.65      1.26 o 
   4   3   8        9.74       11.28      0.40 o 
   5   3   8       13.41       11.62      0.43 o 
  -5   4   8       19.89       22.04      0.68 o 
  -4   4   8        3.01        2.27      0.32 o 
  -3   4   8        0.47        0.29      0.23 o 
  -2   4   8        0.90        1.00      0.15 o 
  -1   4   8        4.31        4.45      0.51 o 
   0   4   8       63.20       63.42      0.75 o 
   1   4   8        3.26        3.19      0.29 o 
   2   4   8        1.82        1.72      0.27 o 
   3   4   8      105.64      115.18      1.43 o 
   4   4   8        0.21        0.07      0.29 o 
  -5   5   8        0.45        0.28      0.53 o 
  -4   5   8        7.09        4.56      0.51 o 
  -3   5   8        0.21        0.49      0.34 o 
  -2   5   8        0.54        0.07      0.15 o 
  -1   5   8        0.50        0.66      0.18 o 
   0   5   8        2.30        2.30      0.27 o 
   1   5   8        0.26        0.51      0.22 o 
   2   5   8        2.72        2.75      0.31 o 
   3   5   8        0.08        0.12      0.40 o 
   4   5   8        0.03       -0.03      0.28 o 
  -4   6   8        0.01        0.00      0.27 o 
  -3   6   8        0.02       -0.13      0.26 o 
  -2   6   8        0.05        0.09      0.17 o 
  -1   6   8        7.22        6.53      0.28 o 
   0   6   8        3.11        2.91      0.30 o 
   1   6   8        2.76        2.31      0.31 o 
   2   6   8        1.61        2.04      0.34 o 
   3   6   8        1.30        1.57      0.32 o 
  -3   7   8        2.93        2.64      0.35 o 
  -2   7   8        0.98        0.31      0.30 o 
  -1   7   8       70.02       63.68      1.15 o 
   0   7   8        1.16        0.96      0.32 o 
   1   7   8        0.02        0.03      0.29 o 
  -1  -8   9       12.64       19.88      0.54 o 
   0  -8   9        2.32        2.46      0.46 o 
   1  -8   9        0.84        1.54      0.57 o 
   2  -8   9       17.29       20.17      0.54 o 
  -2  -7   9        0.05       -0.04      0.22 o 
  -1  -7   9       24.29       26.73      0.58 o 
   0  -7   9        2.04        3.05      0.27 o 
   1  -7   9        2.91        3.16      0.28 o 
   2  -7   9        5.06        6.95      0.37 o 
   3  -7   9        0.14       -0.02      0.17 o 
  -3  -6   9        1.84        2.85      0.27 o 
  -2  -6   9        2.08        2.56      0.26 o 
  -1  -6   9        0.69        1.22      0.25 o 
   0  -6   9        0.16       -0.19      0.20 o 
   1  -6   9        8.32        7.78      0.36 o 
   2  -6   9        0.31        0.26      0.16 o 
   3  -6   9        0.70        1.52      0.19 o 
   4  -6   9        6.74        9.18      0.36 o 
  -4  -5   9        2.90        2.85      0.28 o 
  -3  -5   9        6.54        6.27      0.33 o 
  -2  -5   9        2.98        3.40      0.28 o 
  -1  -5   9       19.09       18.51      0.55 o 
   0  -5   9        2.43        3.12      0.25 o 
   1  -5   9       17.10       16.37      0.45 o 
   2  -5   9       12.12       12.06      0.31 o 
   3  -5   9       30.56       26.89      0.43 o 
   4  -5   9        6.62        5.04      0.23 o 
   5  -5   9        2.25        2.18      0.20 o 
  -5  -4   9        0.71        0.43      0.28 o 
  -4  -4   9        2.24        1.60      0.26 o 
  -3  -4   9       28.91       23.51      0.52 o 
  -2  -4   9        0.64        0.51      0.20 o 
  -1  -4   9      134.01      136.71      1.63 o 
   0  -4   9       33.78       34.71      0.62 o 
   1  -4   9      104.19      103.96      1.31 o 
   2  -4   9       15.33       10.22      0.27 o 
   3  -4   9        4.85        4.09      0.20 o 
   4  -4   9       68.15       59.77      0.68 o 
   5  -4   9        7.99       10.98      0.41 o 
  -5  -3   9        7.33        7.70      0.37 o 
  -4  -3   9        5.82        4.81      0.29 o 
  -3  -3   9      144.58      130.65      1.58 o 
  -2  -3   9       16.79       18.43      0.46 o 
  -1  -3   9       92.67       96.75      1.22 o 
   0  -3   9      470.70      473.80      4.89 o 
   1  -3   9       33.15       31.74      0.43 o 
   2  -3   9       24.78       23.37      0.37 o 
   3  -3   9        0.06       -0.01      0.13 o 
   4  -3   9       35.58       31.85      0.46 o 
   5  -3   9        0.98        0.77      0.21 o 
  -5  -2   9        4.88        4.37      0.31 o 
  -4  -2   9        7.76        6.68      0.34 o 
  -3  -2   9        0.87        0.73      0.23 o 
  -2  -2   9      112.89      111.12      1.36 o 
  -1  -2   9      279.27      276.47      2.96 o 
   0  -2   9        4.77        6.01      0.29 o 
   1  -2   9        1.80        1.76      0.16 o 
   2  -2   9       38.55       33.49      0.48 o 
   3  -2   9        2.90        3.53      0.19 o 
   4  -2   9       17.00       16.45      0.55 o 
   5  -2   9       22.47       22.01      0.79 o 
  -5  -1   9        1.79        1.38      0.26 o 
  -4  -1   9       16.76       15.38      0.44 o 
  -3  -1   9       24.33       23.10      0.54 o 
  -2  -1   9       65.20       69.79      0.95 o 
  -1  -1   9       73.12       68.58      1.11 o 
   0  -1   9        0.02       -0.05      0.16 o 
   1  -1   9        5.54        5.32      0.22 o 
   2  -1   9       16.84       15.89      0.29 o 
   3  -1   9       10.37       10.91      0.26 o 
   4  -1   9       16.14       15.11      0.41 o 
   5  -1   9       14.67       14.29      0.56 o 
  -6   0   9        0.27       -0.40      0.30 o 
  -5   0   9        2.20        2.50      0.35 o 
  -4   0   9        0.07       -0.30      0.20 o 
  -3   0   9       29.05       28.20      0.55 o 
  -2   0   9       48.33       46.83      0.72 o 
  -1   0   9       14.59       13.62      0.38 o 
   0   0   9       29.53       29.08      0.43 o 
   1   0   9       29.77       29.98      0.52 o 
   2   0   9       28.64       26.48      0.37 o 
   3   0   9        4.04        4.70      0.26 o 
   4   0   9      101.46      105.38      1.35 o 
   5   0   9        2.21        2.28      0.26 o 
  -5   1   9       16.33       18.56      0.64 o 
  -4   1   9        1.57        1.63      0.30 o 
  -3   1   9        2.66        2.50      0.23 o 
  -2   1   9        0.33        0.24      0.22 o 
  -1   1   9        8.78        7.83      0.76 o 
   0   1   9       17.16       18.09      0.29 o 
   1   1   9       58.88       58.12      0.79 o 
   2   1   9        1.00        0.78      0.18 o 
   3   1   9        3.41        3.42      0.25 o 
   4   1   9       83.01       86.23      1.16 o 
   5   1   9        0.04       -0.18      0.22 o 
  -5   2   9       74.20       82.86      1.41 o 
  -4   2   9        0.65        0.80      0.51 o 
  -3   2   9       15.65       16.05      0.54 o 
  -2   2   9      139.61      132.76      1.88 o 
  -1   2   9        3.64        4.75      0.25 o 
   0   2   9       54.71       51.19      0.55 o 
   1   2   9       14.31       14.14      0.27 o 
   2   2   9       70.80       68.69      0.93 o 
   3   2   9       12.16       12.78      0.39 o 
   4   2   9       13.45       14.78      0.44 o 
   5   2   9       11.26       12.29      0.47 o 
  -5   3   9        1.68        1.97      0.68 o 
  -4   3   9        0.86        1.07      0.45 o 
  -3   3   9       13.44       13.04      1.13 o 
  -2   3   9        0.03       -0.27      0.45 o 
  -1   3   9        1.38        1.82      0.23 o 
   0   3   9        3.42        3.31      0.18 o 
   1   3   9       96.15       95.60      1.18 o 
   2   3   9        8.73        8.50      0.32 o 
   3   3   9       21.10       22.76      0.58 o 
   4   3   9      130.49      134.43      1.67 o 
  -5   4   9        4.45        4.80      0.60 o 
  -4   4   9        1.03        0.32      0.29 o 
  -3   4   9        5.18        4.58      0.35 o 
  -2   4   9        0.99        0.60      0.38 o 
  -1   4   9        0.81        0.52      0.13 o 
   0   4   9       12.91       14.04      0.44 o 
   1   4   9        0.00        0.44      0.21 o 
   2   4   9        3.13        3.48      0.29 o 
   3   4   9       23.50       22.33      0.78 o 
   4   4   9       56.74       57.66      0.91 o 
  -4   5   9        0.12        0.08      0.38 o 
  -3   5   9        9.14        6.75      0.61 o 
  -2   5   9        1.61        1.51      0.29 o 
  -1   5   9        0.11        0.04      0.16 o 
   0   5   9       22.13       22.38      0.60 o 
   1   5   9        1.95        3.21      0.33 o 
   2   5   9        0.41        0.84      0.29 o 
   3   5   9        0.21        0.05      0.25 o 
  -3   6   9        0.13        0.01      0.27 o 
  -2   6   9        0.44        0.25      0.27 o 
  -1   6   9       17.23       16.56      0.53 o 
   0   6   9        2.31        2.28      0.37 o 
   1   6   9        0.28       -0.17      0.25 o 
   2   6   9       21.12       24.44      0.67 o 
  -1  -7  10        0.63        0.20      0.25 o 
   0  -7  10        0.61        0.61      0.29 o 
   1  -7  10        3.43        4.66      0.32 o 
   2  -7  10        2.39        3.03      0.34 o 
  -3  -6  10        9.59       13.74      0.47 o 
  -2  -6  10        0.37        0.13      0.23 o 
  -1  -6  10        7.77        8.20      0.42 o 
   0  -6  10       37.94       40.86      0.73 o 
   1  -6  10       39.33       45.25      0.97 o 
   2  -6  10        4.73        4.83      0.30 o 
   3  -6  10       52.74       52.79      0.66 o 
  -3  -5  10        0.53        0.22      0.22 o 
  -2  -5  10       14.46       16.23      0.56 o 
  -1  -5  10        8.87        9.49      0.38 o 
   0  -5  10       17.26       18.19      0.48 o 
   1  -5  10        0.20        0.05      0.20 o 
   2  -5  10        9.24        9.97      0.39 o 
   3  -5  10        0.91        1.01      0.18 o 
   4  -5  10        5.20        4.40      0.23 o 
  -4  -4  10        1.45        2.28      0.27 o 
  -3  -4  10        0.07        0.07      0.29 o 
  -2  -4  10       39.62       39.04      0.70 o 
  -1  -4  10       22.80       22.20      0.52 o 
   0  -4  10       63.59       65.62      0.96 o 
   1  -4  10      142.36      147.82      1.76 o 
   2  -4  10        7.34        5.64      0.22 o 
   3  -4  10       29.19       29.08      0.45 o 
   4  -4  10       16.61       19.70      0.38 o 
  -4  -3  10       12.43       10.62      0.42 o 
  -3  -3  10        5.15        5.67      0.36 o 
  -2  -3  10        0.13        0.22      0.21 o 
  -1  -3  10        4.51        4.41      0.28 o 
   0  -3  10      147.96      149.80      1.77 o 
   1  -3  10       83.53       77.85      1.05 o 
   2  -3  10        6.68        6.42      0.23 o 
   3  -3  10       48.96       48.73      0.59 o 
   4  -3  10        1.44        1.44      0.19 o 
   5  -3  10       12.59       14.19      0.74 o 
  -5  -2  10        0.31        0.21      0.24 o 
  -4  -2  10        2.20        2.37      0.27 o 
  -3  -2  10        1.77        1.33      0.24 o 
  -2  -2  10       60.02       60.05      0.89 o 
  -1  -2  10       14.04       13.83      0.42 o 
   0  -2  10      112.57      114.76      1.41 o 
   1  -2  10        8.38        7.67      0.34 o 
   2  -2  10       25.44       23.65      0.42 o 
   3  -2  10       99.54       92.97      1.02 o 
   4  -2  10       17.79       20.02      0.60 o 
   5  -2  10        9.24        9.99      0.45 o 
  -5  -1  10        4.03        3.75      0.32 o 
  -4  -1  10       88.08       88.64      1.19 o 
  -3  -1  10       25.06       28.12      0.58 o 
  -2  -1  10        6.12        6.83      0.33 o 
  -1  -1  10      345.16      363.42      4.58 o 
   0  -1  10       61.15       61.59      0.88 o 
   1  -1  10        0.37        0.22      0.13 o 
   2  -1  10        2.25        3.30      0.17 o 
   3  -1  10       25.45       24.96      0.52 o 
   4  -1  10        4.17        3.67      0.26 o 
   5  -1  10        0.05        0.22      0.27 o 
  -5   0  10        2.67        2.84      0.48 o 
  -4   0  10        0.07       -0.34      0.27 o 
  -3   0  10       18.94       20.58      0.49 o 
  -2   0  10       56.72       59.07      1.16 o 
  -1   0  10        1.40        1.54      0.21 o 
   0   0  10        3.91        5.20      0.26 o 
   1   0  10        2.51        2.67      0.16 o 
   2   0  10        0.02        0.22      0.11 o 
   3   0  10        2.00        1.98      0.23 o 
   4   0  10       41.46       41.56      0.90 o 
   5   0  10        1.00        1.44      0.33 o 
  -5   1  10        2.22        1.89      0.38 o 
  -4   1  10       18.32       20.04      1.17 o 
  -3   1  10        0.26        0.30      0.26 o 
  -2   1  10        1.85        2.34      0.23 o 
  -1   1  10        1.77        1.54      0.25 o 
   0   1  10        0.03        0.05      0.18 o 
   1   1  10        0.38        0.38      0.13 o 
   2   1  10        2.27        2.31      0.22 o 
   3   1  10        8.71        8.60      0.35 o 
   4   1  10        9.63        8.64      0.66 o 
  -5   2  10        0.34        0.63      0.36 o 
  -4   2  10        0.36        0.05      0.31 o 
  -3   2  10       17.32       19.03      0.91 o 
  -2   2  10       27.73       28.27      0.68 o 
  -1   2  10        0.08        0.19      0.23 o 
   0   2  10        2.93        2.50      0.21 o 
   1   2  10        0.21       -0.05      0.12 o 
   2   2  10        0.32        0.17      0.18 o 
   3   2  10       24.75       26.47      0.55 o 
   4   2  10        0.30        0.49      0.36 o 
  -4   3  10        0.04        0.17      0.45 o 
  -3   3  10        0.21       -0.12      0.31 o 
  -2   3  10        2.58        2.33      0.32 o 
  -1   3  10        0.07       -0.06      0.23 o 
   0   3  10        8.83        9.01      0.40 o 
   1   3  10        0.01        0.32      0.22 o 
   2   3  10       10.95       11.59      0.88 o 
   3   3  10       19.64       20.65      0.65 o 
  -4   4  10        0.21        0.22      0.30 o 
  -3   4  10       47.40       45.66      0.94 o 
  -2   4  10        6.80        6.63      0.56 o 
  -1   4  10        8.14        7.20      0.43 o 
   0   4  10        2.07        3.22      0.30 o 
   1   4  10       36.56       36.58      0.78 o 
   2   4  10        1.20        1.55      0.30 o 
   3   4  10        1.95        3.27      0.35 o 
  -3   5  10        0.48        0.18      0.74 o 
  -2   5  10        3.29        2.24      0.33 o 
  -1   5  10        1.39        1.45      0.43 o 
   0   5  10       15.10       15.22      0.52 o 
   1   5  10       12.90       12.44      0.50 o 
   2   5  10        4.62        5.51      0.40 o 
  -1  -6  11       43.77       56.58      0.93 o 
   0  -6  11        0.59        0.25      0.24 o 
   1  -6  11        7.50        7.25      0.44 o 
   2  -6  11       11.91       12.84      0.47 o 
  -2  -5  11        1.46        1.84      0.38 o 
  -1  -5  11        7.75        8.25      0.73 o 
   0  -5  11        0.47        1.15      0.26 o 
   1  -5  11        1.32        1.06      0.25 o 
   2  -5  11        4.39        5.53      0.32 o 
   3  -5  11        0.17        0.46      0.25 o 
  -3  -4  11        8.84       10.68      0.81 o 
  -2  -4  11        0.02        0.13      0.23 o 
  -1  -4  11       21.02       21.93      0.81 o 
   0  -4  11       10.71       12.50      0.53 o 
   1  -4  11        0.02       -0.13      0.21 o 
   2  -4  11       37.12       39.27      0.71 o 
   3  -4  11        0.67        1.58      0.19 o 
  -4  -3  11        0.30        0.36      0.26 o 
  -3  -3  11        0.10       -0.16      0.34 o 
  -2  -3  11        5.02        5.10      0.32 o 
  -1  -3  11       27.67       29.75      0.61 o 
   0  -3  11       11.38       12.36      0.43 o 
   1  -3  11        0.19       -0.30      0.20 o 
   2  -3  11        4.29        4.15      0.46 o 
   3  -3  11        6.10        6.04      0.24 o 
   4  -3  11        0.25        1.13      0.35 o 
  -4  -2  11        0.09       -0.06      0.24 o 
  -3  -2  11       25.14       25.64      0.58 o 
  -2  -2  11       10.46       10.84      0.42 o 
  -1  -2  11       79.21       83.89      1.14 o 
   0  -2  11      179.25      186.54      2.64 o 
   1  -2  11       40.56       39.00      0.83 o 
   2  -2  11       35.31       33.18      0.52 o 
   3  -2  11       11.19       13.75      0.36 o 
   4  -2  11        9.98        7.53      0.36 o 
  -4  -1  11        0.05        0.18      0.25 o 
  -3  -1  11       24.24       23.68      0.56 o 
  -2  -1  11        0.06        0.20      0.22 o 
  -1  -1  11       96.78      100.24      1.29 o 
   0  -1  11      155.96      160.01      1.87 o 
   1  -1  11        0.37        0.25      0.20 o 
   2  -1  11       48.17       53.54      0.71 o 
   3  -1  11        7.31        7.41      0.35 o 
   4  -1  11       11.06       11.22      0.43 o 
  -4   0  11        0.11        0.44      0.31 o 
  -3   0  11        8.28        8.82      0.40 o 
  -2   0  11       33.63       34.70      0.65 o 
  -1   0  11       70.20       72.99      1.51 o 
   0   0  11        2.73        2.22      0.24 o 
   1   0  11       19.63       20.49      0.60 o 
   2   0  11       24.69       24.47      0.51 o 
   3   0  11        7.87        7.87      0.36 o 
   4   0  11        6.99        7.90      0.36 o 
  -4   1  11       15.15       18.34      0.97 o 
  -3   1  11        0.23        0.12      0.28 o 
  -2   1  11       54.75       57.99      1.07 o 
  -1   1  11       15.72       15.83      0.53 o 
   0   1  11        2.00        2.66      0.24 o 
   1   1  11        6.63        7.66      0.44 o 
   2   1  11       12.45       13.81      0.40 o 
   3   1  11        0.20        0.62      0.22 o 
  -4   2  11        0.64        0.39      0.35 o 
  -3   2  11        0.65        0.42      0.52 o 
  -2   2  11        5.33        5.20      0.38 o 
  -1   2  11        0.08        0.14      0.25 o 
   0   2  11        0.01        0.20      0.38 o 
   1   2  11        3.01        2.55      0.22 o 
   2   2  11        0.76        1.10      0.22 o 
   3   2  11        8.27        9.25      0.39 o 
  -3   3  11        0.69        1.04      0.35 o 
  -2   3  11        4.14        4.43      0.42 o 
  -1   3  11        0.22        0.21      0.25 o 
   0   3  11        1.54        2.59      0.41 o 
   1   3  11        6.97        8.05      0.40 o 
   2   3  11        3.44        3.70      0.40 o 
  -2   4  11       11.79       11.05      0.77 o 
  -1   4  11        1.13       -0.22      0.28 o 
   1   4  11        0.12        0.13      0.25 o 
   0  -5  12        1.82        2.19      0.28 o 
   1  -5  12        1.65        1.79      0.36 o 
  -2  -4  12        9.97       12.30      0.45 o 
  -1  -4  12       10.82       11.05      0.44 o 
   0  -4  12        3.32        4.48      0.31 o 
   1  -4  12       14.54       17.83      0.74 o 
   2  -4  12        1.25        1.66      0.25 o 
  -2  -3  12        9.96       11.60      0.72 o 
  -1  -3  12       14.31       14.46      0.48 o 
   0  -3  12       13.31       14.08      0.47 o 
   1  -3  12        2.68        2.39      0.27 o 
   2  -3  12        3.22        3.05      0.27 o 
  -3  -2  12        7.00        7.10      0.38 o 
  -2  -2  12        1.60        1.86      0.27 o 
  -1  -2  12        0.47        0.67      0.24 o 
   0  -2  12       24.23       23.82      0.74 o 
   1  -2  12       10.75        9.92      0.42 o 
   2  -2  12        0.00        0.20      0.32 o 
   3  -2  12        1.22        1.54      0.32 o 
  -3  -1  12        0.21        0.39      0.25 o 
  -2  -1  12        7.42        8.27      0.40 o 
  -1  -1  12       33.44       34.65      0.67 o 
   0  -1  12       49.63       48.96      0.82 o 
   1  -1  12       38.52       35.93      0.73 o 
   2  -1  12        0.02       -0.09      0.22 o 
   3  -1  12        6.20        5.74      0.33 o 
  -3   0  12        0.40        0.80      0.32 o 
  -2   0  12       17.37       18.76      0.72 o 
  -1   0  12       18.53       21.44      0.53 o 
   0   0  12       42.42       44.05      0.75 o 
   1   0  12       11.69       10.76      0.40 o 
   2   0  12        0.02        0.32      0.39 o 
  -3   1  12        8.83       10.67      0.54 o 
  -2   1  12        5.38        6.11      0.41 o 
  -1   1  12       98.09      100.09      1.57 o 
   0   1  12        0.66        0.95      0.37 o 
   1   1  12        6.22        6.94      0.45 o 
   2   1  12        6.42        7.05      0.45 o 
  -2   2  12       20.46       19.35      0.65 o 
  -1   2  12        3.83        4.21      0.71 o 
   0   2  12        1.65        2.73      0.32 o 
  -1   3  12        0.13        0.42      0.29 o 
   0  -1  13        0.82        0.74      0.26 o 
                                                 
